# Supplementary material for: Insights into the microbiome of mine drainage from the Mária mine in Rožňava, Slovakia: a metagenomic approach
Source: Front Microbiol. 2025 Nov 28;16:1675058. doi: 10.3389/fmicb.2025.1675058 (PMC12699271; doi:10.3389/fmicb.2025.1675058)
Supplement: Supplementary file 1 [file Table_1.xlsx]

## Sheet: Table S1
Supplementary Table 1
Taxonomic Classification of Metagenome	Number of reads
r__root	18117534
k__Bacteria	18049520
k__Bacteria|p__Caldisericota	68
k__Bacteria|p__Caldisericota|c__Caldisericia	68
k__Bacteria|p__Caldisericota|c__Caldisericia|o__Caldisericales	68
k__Bacteria|p__Caldisericota|c__Caldisericia|o__Caldisericales|f__Caldisericaceae	68
k__Bacteria|p__Caldisericota|c__Caldisericia|o__Caldisericales|f__Caldisericaceae|g__Caldisericum	68
k__Bacteria|p__Caldisericota|c__Caldisericia|o__Caldisericales|f__Caldisericaceae|g__Caldisericum|s__Caldisericum_exile	68
k__Bacteria|p__Dictyoglomota	84
k__Bacteria|p__Dictyoglomota|c__Dictyoglomia	84
k__Bacteria|p__Dictyoglomota|c__Dictyoglomia|o__Dictyoglomales	84
k__Bacteria|p__Dictyoglomota|c__Dictyoglomia|o__Dictyoglomales|f__Dictyoglomaceae	84
k__Bacteria|p__Dictyoglomota|c__Dictyoglomia|o__Dictyoglomales|f__Dictyoglomaceae|g__Dictyoglomus	84
k__Bacteria|p__Dictyoglomota|c__Dictyoglomia|o__Dictyoglomales|f__Dictyoglomaceae|g__Dictyoglomus|s__Dictyoglomus_thermophilum	42
k__Bacteria|p__Dictyoglomota|c__Dictyoglomia|o__Dictyoglomales|f__Dictyoglomaceae|g__Dictyoglomus|s__Dictyoglomus_turgidum	42
k__Bacteria|p__Coprothermobacterota	107
k__Bacteria|p__Coprothermobacterota|c__Coprothermobacteria	107
k__Bacteria|p__Coprothermobacterota|c__Coprothermobacteria|o__Coprothermobacterales	107
k__Bacteria|p__Coprothermobacterota|c__Coprothermobacteria|o__Coprothermobacterales|f__Coprothermobacteraceae	107
k__Bacteria|p__Coprothermobacterota|c__Coprothermobacteria|o__Coprothermobacterales|f__Coprothermobacteraceae|g__Coprothermobacter	107
k__Bacteria|p__Coprothermobacterota|c__Coprothermobacteria|o__Coprothermobacterales|f__Coprothermobacteraceae|g__Coprothermobacter|s__Coprothermobacter_proteolyticus	107
k__Bacteria|p__Thermodesulfobiota	120
k__Bacteria|p__Thermodesulfobiota|c__Thermodesulfobiia	120
k__Bacteria|p__Thermodesulfobiota|c__Thermodesulfobiia|o__Thermodesulfobiales	120
k__Bacteria|p__Thermodesulfobiota|c__Thermodesulfobiia|o__Thermodesulfobiales|f__Thermodesulfobiaceae	120
k__Bacteria|p__Thermodesulfobiota|c__Thermodesulfobiia|o__Thermodesulfobiales|f__Thermodesulfobiaceae|g__Thermodesulfobium	120
k__Bacteria|p__Thermodesulfobiota|c__Thermodesulfobiia|o__Thermodesulfobiales|f__Thermodesulfobiaceae|g__Thermodesulfobium|s__Thermodesulfobium_narugense	51
k__Bacteria|p__Thermodesulfobiota|c__Thermodesulfobiia|o__Thermodesulfobiales|f__Thermodesulfobiaceae|g__Thermodesulfobium|s__Thermodesulfobium_acidiphilum	68
k__Bacteria|p__Calditrichota	184
k__Bacteria|p__Calditrichota|c__Calditrichia	184
k__Bacteria|p__Calditrichota|c__Calditrichia|o__Calditrichales	184
k__Bacteria|p__Calditrichota|c__Calditrichia|o__Calditrichales|f__Calditrichaceae	184
k__Bacteria|p__Calditrichota|c__Calditrichia|o__Calditrichales|f__Calditrichaceae|g__Caldithrix	184
k__Bacteria|p__Calditrichota|c__Calditrichia|o__Calditrichales|f__Calditrichaceae|g__Caldithrix|s__Caldithrix_abyssi	184
k__Bacteria|p__Nitrospinota	242
k__Bacteria|p__Nitrospinota|c__Nitrospinia	242
k__Bacteria|p__Nitrospinota|c__Nitrospinia|o__Nitrospinales	242
k__Bacteria|p__Nitrospinota|c__Nitrospinia|o__Nitrospinales|f__Nitrospinaceae	242
k__Bacteria|p__Nitrospinota|c__Nitrospinia|o__Nitrospinales|f__Nitrospinaceae|g__Nitrospina	242
k__Bacteria|p__Nitrospinota|c__Nitrospinia|o__Nitrospinales|f__Nitrospinaceae|g__Nitrospina|s__Nitrospina_watsonii	242
k__Bacteria|s__unidentified_bacterial_endosymbiont	397
k__Bacteria|p__Elusimicrobiota	468
k__Bacteria|p__Elusimicrobiota|c__Elusimicrobia	231
k__Bacteria|p__Elusimicrobiota|c__Elusimicrobia|o__Elusimicrobiales	231
k__Bacteria|p__Elusimicrobiota|c__Elusimicrobia|o__Elusimicrobiales|f__Elusimicrobiaceae	231
k__Bacteria|p__Elusimicrobiota|c__Elusimicrobia|o__Elusimicrobiales|f__Elusimicrobiaceae|g__Elusimicrobium	231
k__Bacteria|p__Elusimicrobiota|c__Elusimicrobia|o__Elusimicrobiales|f__Elusimicrobiaceae|g__Elusimicrobium|s__Elusimicrobium_minutum	231
k__Bacteria|p__Elusimicrobiota|c__Endomicrobiia	237
k__Bacteria|p__Elusimicrobiota|c__Endomicrobiia|o__Endomicrobiales	237
k__Bacteria|p__Elusimicrobiota|c__Endomicrobiia|o__Endomicrobiales|f__Endomicrobiaceae	237
k__Bacteria|p__Elusimicrobiota|c__Endomicrobiia|o__Endomicrobiales|f__Endomicrobiaceae|g__Endomicrobium	237
k__Bacteria|p__Elusimicrobiota|c__Endomicrobiia|o__Endomicrobiales|f__Endomicrobiaceae|g__Endomicrobium|s__Candidatus_Endomicrobium_trichonymphae	107
k__Bacteria|p__Elusimicrobiota|c__Endomicrobiia|o__Endomicrobiales|f__Endomicrobiaceae|g__Endomicrobium|s__Endomicrobium_proavitum	129
k__Bacteria|p__Atribacterota	612
k__Bacteria|p__Atribacterota|c__Atribacteria	612
k__Bacteria|p__Atribacterota|c__Atribacteria|o__Atribacterales	612
k__Bacteria|p__Atribacterota|c__Atribacteria|o__Atribacterales|f__Atribacteraceae	612
k__Bacteria|p__Atribacterota|c__Atribacteria|o__Atribacterales|f__Atribacteraceae|g__Atribacter	612
k__Bacteria|p__Atribacterota|c__Atribacteria|o__Atribacterales|f__Atribacteraceae|g__Atribacter|s__Atribacter_laminatus	612
k__Bacteria|p__Chrysiogenota	946
k__Bacteria|p__Chrysiogenota|c__Chrysiogenetes	946
k__Bacteria|p__Chrysiogenota|c__Chrysiogenetes|o__Chrysiogenales	946
k__Bacteria|p__Chrysiogenota|c__Chrysiogenetes|o__Chrysiogenales|f__Chrysiogenaceae	946
k__Bacteria|p__Chrysiogenota|c__Chrysiogenetes|o__Chrysiogenales|f__Chrysiogenaceae|g__Desulfurispirillum	946
k__Bacteria|p__Chrysiogenota|c__Chrysiogenetes|o__Chrysiogenales|f__Chrysiogenaceae|g__Desulfurispirillum|s__Desulfurispirillum_indicum	946
k__Bacteria|p__Deferribacterota	1094
k__Bacteria|p__Deferribacterota|c__Deferribacteres	1094
k__Bacteria|p__Deferribacterota|c__Deferribacteres|o__Deferribacterales	1094
k__Bacteria|p__Deferribacterota|c__Deferribacteres|o__Deferribacterales|f__Deferribacteraceae	61
k__Bacteria|p__Deferribacterota|c__Deferribacteres|o__Deferribacterales|f__Deferribacteraceae|g__Deferribacter	61
k__Bacteria|p__Deferribacterota|c__Deferribacteres|o__Deferribacterales|f__Deferribacteraceae|g__Deferribacter|s__Deferribacter_desulfuricans	61
k__Bacteria|p__Deferribacterota|c__Deferribacteres|o__Deferribacterales|f__Flexistipitaceae	63
k__Bacteria|p__Deferribacterota|c__Deferribacteres|o__Deferribacterales|f__Flexistipitaceae|g__Flexistipes	63
k__Bacteria|p__Deferribacterota|c__Deferribacteres|o__Deferribacterales|f__Flexistipitaceae|g__Flexistipes|s__Flexistipes_sinusarabici	63
k__Bacteria|p__Deferribacterota|c__Deferribacteres|o__Deferribacterales|f__Mucispirillaceae	67
k__Bacteria|p__Deferribacterota|c__Deferribacteres|o__Deferribacterales|f__Mucispirillaceae|g__Mucispirillum	67
k__Bacteria|p__Deferribacterota|c__Deferribacteres|o__Deferribacterales|f__Mucispirillaceae|g__Mucispirillum|s__Mucispirillum_schaedleri	67
k__Bacteria|p__Deferribacterota|c__Deferribacteres|o__Deferribacterales|f__Calditerrivibrionaceae	79
k__Bacteria|p__Deferribacterota|c__Deferribacteres|o__Deferribacterales|f__Calditerrivibrionaceae|g__Calditerrivibrio	79
k__Bacteria|p__Deferribacterota|c__Deferribacteres|o__Deferribacterales|f__Calditerrivibrionaceae|g__Calditerrivibrio|s__Calditerrivibrio_nitroreducens	79
k__Bacteria|p__Deferribacterota|c__Deferribacteres|o__Deferribacterales|f__Geovibrionaceae	822
k__Bacteria|p__Deferribacterota|c__Deferribacteres|o__Deferribacterales|f__Geovibrionaceae|g__Geovibrio	65
k__Bacteria|p__Deferribacterota|c__Deferribacteres|o__Deferribacterales|f__Geovibrionaceae|g__Geovibrio|s__Geovibrio_thiophilus	65
k__Bacteria|p__Deferribacterota|c__Deferribacteres|o__Deferribacterales|f__Geovibrionaceae|g__Denitrovibrio	756
k__Bacteria|p__Deferribacterota|c__Deferribacteres|o__Deferribacterales|f__Geovibrionaceae|g__Denitrovibrio|s__Denitrovibrio_acetiphilus	756
k__Bacteria|p__Aquificota	1174
k__Bacteria|p__Aquificota|c__Aquificae	1174
k__Bacteria|p__Aquificota|c__Aquificae|o__Desulfurobacteriales	314
k__Bacteria|p__Aquificota|c__Aquificae|o__Desulfurobacteriales|f__Desulfurobacteriaceae	314
k__Bacteria|p__Aquificota|c__Aquificae|o__Desulfurobacteriales|f__Desulfurobacteriaceae|g__Desulfurobacterium	59
k__Bacteria|p__Aquificota|c__Aquificae|o__Desulfurobacteriales|f__Desulfurobacteriaceae|g__Desulfurobacterium|s__Desulfurobacterium_thermolithotrophum	59
k__Bacteria|p__Aquificota|c__Aquificae|o__Desulfurobacteriales|f__Desulfurobacteriaceae|g__Thermovibrio	255
k__Bacteria|p__Aquificota|c__Aquificae|o__Desulfurobacteriales|f__Desulfurobacteriaceae|g__Thermovibrio|s__Thermovibrio_ammonificans	255
k__Bacteria|p__Aquificota|c__Aquificae|o__Aquificales	860
k__Bacteria|p__Aquificota|c__Aquificae|o__Aquificales|f__Aquificaceae	248
k__Bacteria|p__Aquificota|c__Aquificae|o__Aquificales|f__Aquificaceae|g__Aquifex	52
k__Bacteria|p__Aquificota|c__Aquificae|o__Aquificales|f__Aquificaceae|g__Aquifex|s__Aquifex_aeolicus	52
k__Bacteria|p__Aquificota|c__Aquificae|o__Aquificales|f__Aquificaceae|g__Thermocrinis	96
k__Bacteria|p__Aquificota|c__Aquificae|o__Aquificales|f__Aquificaceae|g__Thermocrinis|s__Thermocrinis_albus	14
k__Bacteria|p__Aquificota|c__Aquificae|o__Aquificales|f__Aquificaceae|g__Thermocrinis|s__Thermocrinis_ruber	37
k__Bacteria|p__Aquificota|c__Aquificae|o__Aquificales|f__Aquificaceae|g__Thermocrinis|s__Thermocrinis_minervae	44
k__Bacteria|p__Aquificota|c__Aquificae|o__Aquificales|f__Aquificaceae|g__Hydrogenobacter	99
k__Bacteria|p__Aquificota|c__Aquificae|o__Aquificales|f__Aquificaceae|g__Hydrogenobacter|s__Hydrogenobacter_sp.T-8	32
k__Bacteria|p__Aquificota|c__Aquificae|o__Aquificales|f__Aquificaceae|g__Hydrogenobacter|s__Hydrogenobacter_thermophilus	66
k__Bacteria|p__Aquificota|c__Aquificae|o__Aquificales|g__Thermosulfidibacter	291
k__Bacteria|p__Aquificota|c__Aquificae|o__Aquificales|g__Thermosulfidibacter|s__Thermosulfidibacter_takaii	291
k__Bacteria|p__Aquificota|c__Aquificae|o__Aquificales|f__Hydrogenothermaceae	320
k__Bacteria|p__Aquificota|c__Aquificae|o__Aquificales|f__Hydrogenothermaceae|g__Persephonella	136
k__Bacteria|p__Aquificota|c__Aquificae|o__Aquificales|f__Hydrogenothermaceae|g__Persephonella|s__Persephonella_marina	136
k__Bacteria|p__Aquificota|c__Aquificae|o__Aquificales|f__Hydrogenothermaceae|g__Sulfurihydrogenibium	183
k__Bacteria|p__Aquificota|c__Aquificae|o__Aquificales|f__Hydrogenothermaceae|g__Sulfurihydrogenibium|s__Sulfurihydrogenibium_sp.YO3AOP1	57
k__Bacteria|p__Aquificota|c__Aquificae|o__Aquificales|f__Hydrogenothermaceae|g__Sulfurihydrogenibium|s__Sulfurihydrogenibium_azorense	126
k__Bacteria|p__Thermotogota	1418
k__Bacteria|p__Thermotogota|c__Thermotogae	1418
k__Bacteria|p__Thermotogota|c__Thermotogae|o__Mesoaciditogales	62
k__Bacteria|p__Thermotogota|c__Thermotogae|o__Mesoaciditogales|f__Mesoaciditogaceae	62
k__Bacteria|p__Thermotogota|c__Thermotogae|o__Mesoaciditogales|f__Mesoaciditogaceae|g__Athalassotoga	62
k__Bacteria|p__Thermotogota|c__Thermotogae|o__Mesoaciditogales|f__Mesoaciditogaceae|g__Athalassotoga|s__Athalassotoga_saccharophila	62
k__Bacteria|p__Thermotogota|c__Thermotogae|o__Kosmotogales	198
k__Bacteria|p__Thermotogota|c__Thermotogae|o__Kosmotogales|f__Kosmotogaceae	198
k__Bacteria|p__Thermotogota|c__Thermotogae|o__Kosmotogales|f__Kosmotogaceae|g__Kosmotoga	73
k__Bacteria|p__Thermotogota|c__Thermotogae|o__Kosmotogales|f__Kosmotogaceae|g__Kosmotoga|s__Kosmotoga_pacifica	26
k__Bacteria|p__Thermotogota|c__Thermotogae|o__Kosmotogales|f__Kosmotogaceae|g__Kosmotoga|s__Kosmotoga_olearia	47
k__Bacteria|p__Thermotogota|c__Thermotogae|o__Kosmotogales|f__Kosmotogaceae|g__Mesotoga	124
k__Bacteria|p__Thermotogota|c__Thermotogae|o__Kosmotogales|f__Kosmotogaceae|g__Mesotoga|s__Mesotoga_prima	31
k__Bacteria|p__Thermotogota|c__Thermotogae|o__Kosmotogales|f__Kosmotogaceae|g__Mesotoga|s__Mesotoga_infera	92
k__Bacteria|p__Thermotogota|c__Thermotogae|o__Thermotogales	558
k__Bacteria|p__Thermotogota|c__Thermotogae|o__Thermotogales|f__Fervidobacteriaceae	273
k__Bacteria|p__Thermotogota|c__Thermotogae|o__Thermotogales|f__Fervidobacteriaceae|g__Thermosipho	131
k__Bacteria|p__Thermotogota|c__Thermotogae|o__Thermotogales|f__Fervidobacteriaceae|g__Thermosipho|s__Thermosipho_melanesiensis	27
k__Bacteria|p__Thermotogota|c__Thermotogae|o__Thermotogales|f__Fervidobacteriaceae|g__Thermosipho|s__Thermosipho_ferrireducens	38
k__Bacteria|p__Thermotogota|c__Thermotogae|o__Thermotogales|f__Fervidobacteriaceae|g__Thermosipho|s__Thermosipho_africanus	65
k__Bacteria|p__Thermotogota|c__Thermotogae|o__Thermotogales|f__Fervidobacteriaceae|g__Fervidobacterium	141
k__Bacteria|p__Thermotogota|c__Thermotogae|o__Thermotogales|f__Fervidobacteriaceae|g__Fervidobacterium|s__Fervidobacterium_nodosum	47
k__Bacteria|p__Thermotogota|c__Thermotogae|o__Thermotogales|f__Fervidobacteriaceae|g__Fervidobacterium|s__Fervidobacterium_pennivorans	94
k__Bacteria|p__Thermotogota|c__Thermotogae|o__Thermotogales|f__Thermotogaceae	285
k__Bacteria|p__Thermotogota|c__Thermotogae|o__Thermotogales|f__Thermotogaceae|g__Pseudothermotoga	100
k__Bacteria|p__Thermotogota|c__Thermotogae|o__Thermotogales|f__Thermotogaceae|g__Pseudothermotoga|s__Pseudothermotoga_thermarum	29
k__Bacteria|p__Thermotogota|c__Thermotogae|o__Thermotogales|f__Thermotogaceae|g__Pseudothermotoga|s__Pseudothermotoga_hypogea	70
k__Bacteria|p__Thermotogota|c__Thermotogae|o__Thermotogales|f__Thermotogaceae|g__Thermotoga	185
k__Bacteria|p__Thermotogota|c__Thermotogae|o__Thermotogales|f__Thermotogaceae|g__Thermotoga|s__Thermotoga_profunda	28
k__Bacteria|p__Thermotogota|c__Thermotogae|o__Thermotogales|f__Thermotogaceae|g__Thermotoga|s__Thermotoga_sp.2812B	56
k__Bacteria|p__Thermotogota|c__Thermotogae|o__Thermotogales|f__Thermotogaceae|g__Thermotoga|s__Thermotoga_caldifontis	100
k__Bacteria|p__Thermotogota|c__Thermotogae|o__Petrotogales	598
k__Bacteria|p__Thermotogota|c__Thermotogae|o__Petrotogales|f__Petrotogaceae	598
k__Bacteria|p__Thermotogota|c__Thermotogae|o__Petrotogales|f__Petrotogaceae|g__Tepiditoga	41
k__Bacteria|p__Thermotogota|c__Thermotogae|o__Petrotogales|f__Petrotogaceae|g__Tepiditoga|s__Tepiditoga_spiralis	41
k__Bacteria|p__Thermotogota|c__Thermotogae|o__Petrotogales|f__Petrotogaceae|g__Petrotoga	79
k__Bacteria|p__Thermotogota|c__Thermotogae|o__Petrotogales|f__Petrotogaceae|g__Petrotoga|s__Petrotoga_mobilis	79
k__Bacteria|p__Thermotogota|c__Thermotogae|o__Petrotogales|f__Petrotogaceae|g__Marinitoga	93
k__Bacteria|p__Thermotogota|c__Thermotogae|o__Petrotogales|f__Petrotogaceae|g__Marinitoga|s__Marinitoga_aeolica	37
k__Bacteria|p__Thermotogota|c__Thermotogae|o__Petrotogales|f__Petrotogaceae|g__Marinitoga|s__Marinitoga_sp.1137	56
k__Bacteria|p__Thermotogota|c__Thermotogae|o__Petrotogales|f__Petrotogaceae|g__Oceanotoga	180
k__Bacteria|p__Thermotogota|c__Thermotogae|o__Petrotogales|f__Petrotogaceae|g__Oceanotoga|s__Oceanotoga_sp.DSM_15011	180
k__Bacteria|p__Thermotogota|c__Thermotogae|o__Petrotogales|f__Petrotogaceae|g__Defluviitoga	202
k__Bacteria|p__Thermotogota|c__Thermotogae|o__Petrotogales|f__Petrotogaceae|g__Defluviitoga|s__Defluviitoga_tunisiensis	202
k__Bacteria|p__Fusobacteriota	1605
k__Bacteria|p__Fusobacteriota|c__Fusobacteriia	1605
k__Bacteria|p__Fusobacteriota|c__Fusobacteriia|o__Fusobacteriales	1605
k__Bacteria|p__Fusobacteriota|c__Fusobacteriia|o__Fusobacteriales|f__Haliovirgaceae	60
k__Bacteria|p__Fusobacteriota|c__Fusobacteriia|o__Fusobacteriales|f__Haliovirgaceae|g__Haliovirga	60
k__Bacteria|p__Fusobacteriota|c__Fusobacteriia|o__Fusobacteriales|f__Haliovirgaceae|g__Haliovirga|s__Haliovirga_abyssi	60
k__Bacteria|p__Fusobacteriota|c__Fusobacteriia|o__Fusobacteriales|f__Leptotrichiaceae	622
k__Bacteria|p__Fusobacteriota|c__Fusobacteriia|o__Fusobacteriales|f__Leptotrichiaceae|g__Streptobacillus	35
k__Bacteria|p__Fusobacteriota|c__Fusobacteriia|o__Fusobacteriales|f__Leptotrichiaceae|g__Streptobacillus|s__Streptobacillus_moniliformis	35
k__Bacteria|p__Fusobacteriota|c__Fusobacteriia|o__Fusobacteriales|f__Leptotrichiaceae|g__Sneathia	37
k__Bacteria|p__Fusobacteriota|c__Fusobacteriia|o__Fusobacteriales|f__Leptotrichiaceae|g__Sneathia|s__Sneathia_vaginalis	37
k__Bacteria|p__Fusobacteriota|c__Fusobacteriia|o__Fusobacteriales|f__Leptotrichiaceae|g__Sebaldella	39
k__Bacteria|p__Fusobacteriota|c__Fusobacteriia|o__Fusobacteriales|f__Leptotrichiaceae|g__Sebaldella|s__Sebaldella_termitidis	39
k__Bacteria|p__Fusobacteriota|c__Fusobacteriia|o__Fusobacteriales|f__Leptotrichiaceae|g__Pseudoleptotrichia	46
k__Bacteria|p__Fusobacteriota|c__Fusobacteriia|o__Fusobacteriales|f__Leptotrichiaceae|g__Pseudoleptotrichia|s__Pseudoleptotrichia_goodfellowii	46
k__Bacteria|p__Fusobacteriota|c__Fusobacteriia|o__Fusobacteriales|f__Leptotrichiaceae|g__Leptotrichia	463
k__Bacteria|p__Fusobacteriota|c__Fusobacteriia|o__Fusobacteriales|f__Leptotrichiaceae|g__Leptotrichia|s__Leptotrichia_buccalis	27
k__Bacteria|p__Fusobacteriota|c__Fusobacteriia|o__Fusobacteriales|f__Leptotrichiaceae|g__Leptotrichia|s__Leptotrichia_hofstadii	28
k__Bacteria|p__Fusobacteriota|c__Fusobacteriia|o__Fusobacteriales|f__Leptotrichiaceae|g__Leptotrichia|s__Leptotrichia_wadei	30
k__Bacteria|p__Fusobacteriota|c__Fusobacteriia|o__Fusobacteriales|f__Leptotrichiaceae|g__Leptotrichia|s__Leptotrichia_shahii	52
k__Bacteria|p__Fusobacteriota|c__Fusobacteriia|o__Fusobacteriales|f__Leptotrichiaceae|g__Leptotrichia|s__Leptotrichia_trevisanii	113
k__Bacteria|p__Fusobacteriota|c__Fusobacteriia|o__Fusobacteriales|f__Leptotrichiaceae|g__Leptotrichia|s__Leptotrichia_sp.HMT-225	17
k__Bacteria|p__Fusobacteriota|c__Fusobacteriia|o__Fusobacteriales|f__Leptotrichiaceae|g__Leptotrichia|s__Leptotrichia_sp.oral_taxon_498	24
k__Bacteria|p__Fusobacteriota|c__Fusobacteriia|o__Fusobacteriales|f__Leptotrichiaceae|g__Leptotrichia|s__Leptotrichia_sp.oral_taxon_847	27
k__Bacteria|p__Fusobacteriota|c__Fusobacteriia|o__Fusobacteriales|f__Leptotrichiaceae|g__Leptotrichia|s__Leptotrichia_sp.oral_taxon_221	29
k__Bacteria|p__Fusobacteriota|c__Fusobacteriia|o__Fusobacteriales|f__Leptotrichiaceae|g__Leptotrichia|s__Leptotrichia_sp.oral_taxon_218	39
k__Bacteria|p__Fusobacteriota|c__Fusobacteriia|o__Fusobacteriales|f__Leptotrichiaceae|g__Leptotrichia|s__Leptotrichia_sp.oral_taxon_212	73
k__Bacteria|p__Fusobacteriota|c__Fusobacteriia|o__Fusobacteriales|f__Fusobacteriaceae	922
k__Bacteria|p__Fusobacteriota|c__Fusobacteriia|o__Fusobacteriales|f__Fusobacteriaceae|g__Cetobacterium	40
k__Bacteria|p__Fusobacteriota|c__Fusobacteriia|o__Fusobacteriales|f__Fusobacteriaceae|g__Cetobacterium|s__Cetobacterium_somerae	40
k__Bacteria|p__Fusobacteriota|c__Fusobacteriia|o__Fusobacteriales|f__Fusobacteriaceae|g__Ilyobacter	124
k__Bacteria|p__Fusobacteriota|c__Fusobacteriia|o__Fusobacteriales|f__Fusobacteriaceae|g__Ilyobacter|s__Ilyobacter_polytropus	14
k__Bacteria|p__Fusobacteriota|c__Fusobacteriia|o__Fusobacteriales|f__Fusobacteriaceae|g__Ilyobacter|s__uncultured_Ilyobacter_sp.	109
k__Bacteria|p__Fusobacteriota|c__Fusobacteriia|o__Fusobacteriales|f__Fusobacteriaceae|g__Fusobacterium	757
k__Bacteria|p__Fusobacteriota|c__Fusobacteriia|o__Fusobacteriales|f__Fusobacteriaceae|g__Fusobacterium|s__Fusobacterium_gonidiaformans	12
k__Bacteria|p__Fusobacteriota|c__Fusobacteriia|o__Fusobacteriales|f__Fusobacteriaceae|g__Fusobacterium|s__Fusobacterium_canifelinum	17
k__Bacteria|p__Fusobacteriota|c__Fusobacteriia|o__Fusobacteriales|f__Fusobacteriaceae|g__Fusobacterium|s__Fusobacterium_gastrosuis	19
k__Bacteria|p__Fusobacteriota|c__Fusobacteriia|o__Fusobacteriales|f__Fusobacteriaceae|g__Fusobacterium|s__Fusobacterium_hwasookii	41
k__Bacteria|p__Fusobacteriota|c__Fusobacteriia|o__Fusobacteriales|f__Fusobacteriaceae|g__Fusobacterium|s__Fusobacterium_hominis	57
k__Bacteria|p__Fusobacteriota|c__Fusobacteriia|o__Fusobacteriales|f__Fusobacteriaceae|g__Fusobacterium|s__Fusobacterium_varium	39
k__Bacteria|p__Fusobacteriota|c__Fusobacteriia|o__Fusobacteriales|f__Fusobacteriaceae|g__Fusobacterium|s__Fusobacterium_mortiferum	35
k__Bacteria|p__Fusobacteriota|c__Fusobacteriia|o__Fusobacteriales|f__Fusobacteriaceae|g__Fusobacterium|s__Fusobacterium_nucleatum	151
k__Bacteria|p__Fusobacteriota|c__Fusobacteriia|o__Fusobacteriales|f__Fusobacteriaceae|g__Fusobacterium|s__Fusobacterium_necrophorum	49
k__Bacteria|p__Fusobacteriota|c__Fusobacteriia|o__Fusobacteriales|f__Fusobacteriaceae|g__Fusobacterium|s__Fusobacterium_animalis	183
k__Bacteria|p__Fusobacteriota|c__Fusobacteriia|o__Fusobacteriales|f__Fusobacteriaceae|g__Fusobacterium|s__Fusobacterium_pseudoperiodonticum	86
k__Bacteria|p__Fusobacteriota|c__Fusobacteriia|o__Fusobacteriales|f__Fusobacteriaceae|g__Fusobacterium|s__Fusobacterium_ulcerans	63
k__Bacteria|p__Bdellovibrionota	2375
k__Bacteria|p__Bdellovibrionota|c__Oligoflexia	227
k__Bacteria|p__Bdellovibrionota|c__Oligoflexia|o__Silvanigrellales	227
k__Bacteria|p__Bdellovibrionota|c__Oligoflexia|o__Silvanigrellales|f__Silvanigrellaceae	227
k__Bacteria|p__Bdellovibrionota|c__Oligoflexia|o__Silvanigrellales|f__Silvanigrellaceae|g__Pigmentibacter	43
k__Bacteria|p__Bdellovibrionota|c__Oligoflexia|o__Silvanigrellales|f__Silvanigrellaceae|g__Pigmentibacter|s__Pigmentibacter_sp.JX0631	43
k__Bacteria|p__Bdellovibrionota|c__Oligoflexia|o__Silvanigrellales|f__Silvanigrellaceae|g__Silvanigrella	47
k__Bacteria|p__Bdellovibrionota|c__Oligoflexia|o__Silvanigrellales|f__Silvanigrellaceae|g__Silvanigrella|s__Silvanigrella_aquatica	47
k__Bacteria|p__Bdellovibrionota|c__Oligoflexia|o__Silvanigrellales|f__Silvanigrellaceae|g__Fluviispira	136
k__Bacteria|p__Bdellovibrionota|c__Oligoflexia|o__Silvanigrellales|f__Silvanigrellaceae|g__Fluviispira|s__Fluviispira_sanaruensis	136
k__Bacteria|p__Bdellovibrionota|c__Bacteriovoracia	533
k__Bacteria|p__Bdellovibrionota|c__Bacteriovoracia|o__Bacteriovoracales	533
k__Bacteria|p__Bdellovibrionota|c__Bacteriovoracia|o__Bacteriovoracales|f__Halobacteriovoraceae	90
k__Bacteria|p__Bdellovibrionota|c__Bacteriovoracia|o__Bacteriovoracales|f__Halobacteriovoraceae|g__Halobacteriovorax	90
k__Bacteria|p__Bdellovibrionota|c__Bacteriovoracia|o__Bacteriovoracales|f__Halobacteriovoraceae|g__Halobacteriovorax|s__Halobacteriovorax_sp.BALOs_7	36
k__Bacteria|p__Bdellovibrionota|c__Bacteriovoracia|o__Bacteriovoracales|f__Halobacteriovoraceae|g__Halobacteriovorax|s__Halobacteriovorax_marinus	54
k__Bacteria|p__Bdellovibrionota|c__Bacteriovoracia|o__Bacteriovoracales|f__Bacteriovoracaceae	442
k__Bacteria|p__Bdellovibrionota|c__Bacteriovoracia|o__Bacteriovoracales|f__Bacteriovoracaceae|g__Peredibacter	69
k__Bacteria|p__Bdellovibrionota|c__Bacteriovoracia|o__Bacteriovoracales|f__Bacteriovoracaceae|g__Peredibacter|s__Peredibacter_starrii	69
k__Bacteria|p__Bdellovibrionota|c__Bacteriovoracia|o__Bacteriovoracales|f__Bacteriovoracaceae|g__Bacteriovorax	372
k__Bacteria|p__Bdellovibrionota|c__Bacteriovoracia|o__Bacteriovoracales|f__Bacteriovoracaceae|g__Bacteriovorax|s__Bacteriovorax_stolpii	372
k__Bacteria|p__Bdellovibrionota|c__Bdellovibrionia	1614
k__Bacteria|p__Bdellovibrionota|c__Bdellovibrionia|o__Bdellovibrionales	1614
k__Bacteria|p__Bdellovibrionota|c__Bdellovibrionia|o__Bdellovibrionales|f__Pseudobdellovibrionaceae	1614
k__Bacteria|p__Bdellovibrionota|c__Bdellovibrionia|o__Bdellovibrionales|f__Pseudobdellovibrionaceae|g__Pseudobdellovibrio	238
k__Bacteria|p__Bdellovibrionota|c__Bdellovibrionia|o__Bdellovibrionales|f__Pseudobdellovibrionaceae|g__Pseudobdellovibrio|s__Pseudobdellovibrio_exovorus	238
k__Bacteria|p__Bdellovibrionota|c__Bdellovibrionia|o__Bdellovibrionales|f__Pseudobdellovibrionaceae|g__Micavibrio	250
k__Bacteria|p__Bdellovibrionota|c__Bdellovibrionia|o__Bdellovibrionales|f__Pseudobdellovibrionaceae|g__Micavibrio|s__Micavibrio_aeruginosavorus	250
k__Bacteria|p__Bdellovibrionota|c__Bdellovibrionia|o__Bdellovibrionales|f__Pseudobdellovibrionaceae|g__Bdellovibrio	1125
k__Bacteria|p__Bdellovibrionota|c__Bdellovibrionia|o__Bdellovibrionales|f__Pseudobdellovibrionaceae|g__Bdellovibrio|s__Bdellovibrio_reynosensis	116
k__Bacteria|p__Bdellovibrionota|c__Bdellovibrionia|o__Bdellovibrionales|f__Pseudobdellovibrionaceae|g__Bdellovibrio|s__Bdellovibrio_sp.SKB1291214	36
k__Bacteria|p__Bdellovibrionota|c__Bdellovibrionia|o__Bdellovibrionales|f__Pseudobdellovibrionaceae|g__Bdellovibrio|s__Bdellovibrio_sp.KM01	48
k__Bacteria|p__Bdellovibrionota|c__Bdellovibrionia|o__Bdellovibrionales|f__Pseudobdellovibrionaceae|g__Bdellovibrio|s__Bdellovibrio_sp.NC01	42
k__Bacteria|p__Bdellovibrionota|c__Bdellovibrionia|o__Bdellovibrionales|f__Pseudobdellovibrionaceae|g__Bdellovibrio|s__Bdellovibrio_sp.22V	79
k__Bacteria|p__Bdellovibrionota|c__Bdellovibrionia|o__Bdellovibrionales|f__Pseudobdellovibrionaceae|g__Bdellovibrio|s__Bdellovibrio_sp.ZAP7	255
k__Bacteria|p__Bdellovibrionota|c__Bdellovibrionia|o__Bdellovibrionales|f__Pseudobdellovibrionaceae|g__Bdellovibrio|s__Bdellovibrio_bacteriovorus	545
k__Bacteria|p__Synergistota	2474
k__Bacteria|p__Synergistota|c__Synergistia	2474
k__Bacteria|p__Synergistota|c__Synergistia|o__Synergistales	2474
k__Bacteria|p__Synergistota|c__Synergistia|o__Synergistales|f__Acetomicrobiaceae	48
k__Bacteria|p__Synergistota|c__Synergistia|o__Synergistales|f__Acetomicrobiaceae|g__Acetomicrobium	48
k__Bacteria|p__Synergistota|c__Synergistia|o__Synergistales|f__Acetomicrobiaceae|g__Acetomicrobium|s__Acetomicrobium_mobile	48
k__Bacteria|p__Synergistota|c__Synergistia|o__Synergistales|f__Thermovirgaceae	70
k__Bacteria|p__Synergistota|c__Synergistia|o__Synergistales|f__Thermovirgaceae|g__Thermovirga	70
k__Bacteria|p__Synergistota|c__Synergistia|o__Synergistales|f__Thermovirgaceae|g__Thermovirga|s__Thermovirga_lienii	70
k__Bacteria|p__Synergistota|c__Synergistia|o__Synergistales|f__Aminithiophilaceae	107
k__Bacteria|p__Synergistota|c__Synergistia|o__Synergistales|f__Aminithiophilaceae|g__Aminithiophilus	107
k__Bacteria|p__Synergistota|c__Synergistia|o__Synergistales|f__Aminithiophilaceae|g__Aminithiophilus|s__Aminithiophilus_ramosus	107
k__Bacteria|p__Synergistota|c__Synergistia|o__Synergistales|f__Synergistaceae	394
k__Bacteria|p__Synergistota|c__Synergistia|o__Synergistales|f__Synergistaceae|g__Cloacibacillus	111
k__Bacteria|p__Synergistota|c__Synergistia|o__Synergistales|f__Synergistaceae|g__Cloacibacillus|s__Cloacibacillus_porcorum	111
k__Bacteria|p__Synergistota|c__Synergistia|o__Synergistales|f__Synergistaceae|g__Aminomonas	121
k__Bacteria|p__Synergistota|c__Synergistia|o__Synergistales|f__Synergistaceae|g__Aminomonas|s__Aminomonas_paucivorans	121
k__Bacteria|p__Synergistota|c__Synergistia|o__Synergistales|f__Synergistaceae|g__Thermanaerovibrio	160
k__Bacteria|p__Synergistota|c__Synergistia|o__Synergistales|f__Synergistaceae|g__Thermanaerovibrio|s__Thermanaerovibrio_velox	61
k__Bacteria|p__Synergistota|c__Synergistia|o__Synergistales|f__Synergistaceae|g__Thermanaerovibrio|s__Thermanaerovibrio_acidaminovorans	99
k__Bacteria|p__Synergistota|c__Synergistia|o__Synergistales|f__Dethiosulfovibrionaceae	800
k__Bacteria|p__Synergistota|c__Synergistia|o__Synergistales|f__Dethiosulfovibrionaceae|g__Dethiosulfovibrio	52
k__Bacteria|p__Synergistota|c__Synergistia|o__Synergistales|f__Dethiosulfovibrionaceae|g__Dethiosulfovibrio|s__uncultured_Dethiosulfovibrio_sp.	52
k__Bacteria|p__Synergistota|c__Synergistia|o__Synergistales|f__Dethiosulfovibrionaceae|g__Pyramidobacter	182
k__Bacteria|p__Synergistota|c__Synergistia|o__Synergistales|f__Dethiosulfovibrionaceae|g__Pyramidobacter|s__Pyramidobacter_piscolens	97
k__Bacteria|p__Synergistota|c__Synergistia|o__Synergistales|f__Dethiosulfovibrionaceae|g__Pyramidobacter|s__Pyramidobacter_sp.YE332	85
k__Bacteria|p__Synergistota|c__Synergistia|o__Synergistales|f__Dethiosulfovibrionaceae|g__Jonquetella	565
k__Bacteria|p__Synergistota|c__Synergistia|o__Synergistales|f__Dethiosulfovibrionaceae|g__Jonquetella|s__Jonquetella_anthropi	565
k__Bacteria|p__Synergistota|c__Synergistia|o__Synergistales|f__Aminobacteriaceae	1053
k__Bacteria|p__Synergistota|c__Synergistia|o__Synergistales|f__Aminobacteriaceae|g__Aminobacterium	99
k__Bacteria|p__Synergistota|c__Synergistia|o__Synergistales|f__Aminobacteriaceae|g__Aminobacterium|s__Aminobacterium_colombiense	53
k__Bacteria|p__Synergistota|c__Synergistia|o__Synergistales|f__Aminobacteriaceae|g__Aminobacterium|s__Aminobacterium_sp.MB27-C1	45
k__Bacteria|p__Synergistota|c__Synergistia|o__Synergistales|f__Aminobacteriaceae|g__Fretibacterium	954
k__Bacteria|p__Synergistota|c__Synergistia|o__Synergistales|f__Aminobacteriaceae|g__Fretibacterium|s__Fretibacterium_fastidiosum	954
k__Bacteria|p__Candidatus_Absconditabacteria	59
k__Bacteria|p__Candidatus_Absconditabacteria|o__Candidatus_Absconditabacterales	59
k__Bacteria|p__Candidatus_Absconditabacteria|o__Candidatus_Absconditabacterales|f__Candidatus_Absconditicoccaceae	59
k__Bacteria|p__Candidatus_Absconditabacteria|o__Candidatus_Absconditabacterales|f__Candidatus_Absconditicoccaceae|g__Candidatus_Absconditicoccus	59
k__Bacteria|p__Candidatus_Absconditabacteria|o__Candidatus_Absconditabacterales|f__Candidatus_Absconditicoccaceae|g__Candidatus_Absconditicoccus|s__Candidatus_Absconditicoccus_praedator	59
k__Bacteria|p__Candidatus_Fervidibacteria	74
k__Bacteria|p__Candidatus_Fervidibacteria|g__Candidatus_Fervidibacter	74
k__Bacteria|p__Candidatus_Fervidibacteria|g__Candidatus_Fervidibacter|s__Candidatus_Fervidibacter_sacchari	74
k__Bacteria|c__Candidatus_Babeliae	185
k__Bacteria|c__Candidatus_Babeliae|o__Candidatus_Babeliales	185
k__Bacteria|c__Candidatus_Babeliae|o__Candidatus_Babeliales|f__Candidatus_Chromulinivoraceae	65
k__Bacteria|c__Candidatus_Babeliae|o__Candidatus_Babeliales|f__Candidatus_Chromulinivoraceae|g__Candidatus_Chromulinivorax	65
k__Bacteria|c__Candidatus_Babeliae|o__Candidatus_Babeliales|f__Candidatus_Chromulinivoraceae|g__Candidatus_Chromulinivorax|s__Candidatus_Chromulinivorax_destructor	65
k__Bacteria|c__Candidatus_Babeliae|o__Candidatus_Babeliales|f__Candidatus_Babeliaceae	119
k__Bacteria|c__Candidatus_Babeliae|o__Candidatus_Babeliales|f__Candidatus_Babeliaceae|g__Babela	119
k__Bacteria|c__Candidatus_Babeliae|o__Candidatus_Babeliales|f__Candidatus_Babeliaceae|g__Babela|s__Candidatus_Babela_massiliensis	119
k__Bacteria|p__Candidatus_Bipolaricaulota	428
k__Bacteria|p__Candidatus_Bipolaricaulota|g__Bipolaricaulis	428
k__Bacteria|p__Candidatus_Bipolaricaulota|g__Bipolaricaulis|s__Candidatus_Bipolaricaulis_anaerobius	428
k__Bacteria|f__Candidatus_Chazhemtobacteraceae	898
k__Bacteria|f__Candidatus_Chazhemtobacteraceae|g__Chazhemtobacterium	898
k__Bacteria|f__Candidatus_Chazhemtobacteraceae|g__Chazhemtobacterium|s__Candidatus_Chazhemtobacterium_aquaticus	898
k__Bacteria|p__Candidatus_Saccharibacteria	1021
k__Bacteria|p__Candidatus_Saccharibacteria|g__Candidatus_Minimicrobia	43
k__Bacteria|p__Candidatus_Saccharibacteria|g__Candidatus_Minimicrobia|s__Candidatus_Minimicrobia_vallesae	43
k__Bacteria|p__Candidatus_Saccharibacteria|g__Candidatus_Mycosynbacter	104
k__Bacteria|p__Candidatus_Saccharibacteria|g__Candidatus_Mycosynbacter|s__Candidatus_Mycosynbacter_amalyticus	104
k__Bacteria|p__Candidatus_Saccharibacteria|c__Candidatus_Saccharimonadia	873
k__Bacteria|p__Candidatus_Saccharibacteria|c__Candidatus_Saccharimonadia|o__Candidatus_Saccharimonadales	234
k__Bacteria|p__Candidatus_Saccharibacteria|c__Candidatus_Saccharimonadia|o__Candidatus_Saccharimonadales|f__Candidatus_Saccharimonadaceae	234
k__Bacteria|p__Candidatus_Saccharibacteria|c__Candidatus_Saccharimonadia|o__Candidatus_Saccharimonadales|f__Candidatus_Saccharimonadaceae|g__Saccharimonas	234
k__Bacteria|p__Candidatus_Saccharibacteria|c__Candidatus_Saccharimonadia|o__Candidatus_Saccharimonadales|f__Candidatus_Saccharimonadaceae|g__Saccharimonas|s__Candidatus_Saccharimonas_aalborgensis	234
k__Bacteria|p__Candidatus_Saccharibacteria|c__Candidatus_Saccharimonadia|o__Candidatus_Nanosynbacterales	639
k__Bacteria|p__Candidatus_Saccharibacteria|c__Candidatus_Saccharimonadia|o__Candidatus_Nanosynbacterales|f__Candidatus_Nanosynbacteraceae	639
k__Bacteria|p__Candidatus_Saccharibacteria|c__Candidatus_Saccharimonadia|o__Candidatus_Nanosynbacterales|f__Candidatus_Nanosynbacteraceae|g__Nanosynbacter	639
k__Bacteria|p__Candidatus_Saccharibacteria|c__Candidatus_Saccharimonadia|o__Candidatus_Nanosynbacterales|f__Candidatus_Nanosynbacteraceae|g__Nanosynbacter|s__Candidatus_Nanosynbacter_featherlites	40
k__Bacteria|p__Candidatus_Saccharibacteria|c__Candidatus_Saccharimonadia|o__Candidatus_Nanosynbacterales|f__Candidatus_Nanosynbacteraceae|g__Nanosynbacter|s__Candidatus_Nanosynbacter_lyticus	151
k__Bacteria|p__Candidatus_Saccharibacteria|c__Candidatus_Saccharimonadia|o__Candidatus_Nanosynbacterales|f__Candidatus_Nanosynbacteraceae|g__Nanosynbacter|s__Candidatus_Nanosynbacter_sp.HMT-352	446
k__Bacteria|c__Deltaproteobacteria	5145
k__Bacteria|c__Deltaproteobacteria|g__Dissulfurimicrobium	100
k__Bacteria|c__Deltaproteobacteria|g__Dissulfurimicrobium|s__Dissulfurimicrobium_hydrothermale	100
k__Bacteria|c__Deltaproteobacteria|o__Bradymonadales	5045
k__Bacteria|c__Deltaproteobacteria|o__Bradymonadales|f__Microvenatoraceae	225
k__Bacteria|c__Deltaproteobacteria|o__Bradymonadales|f__Microvenatoraceae|g__Microvenator	225
k__Bacteria|c__Deltaproteobacteria|o__Bradymonadales|f__Microvenatoraceae|g__Microvenator|s__Microvenator_marinus	225
k__Bacteria|c__Deltaproteobacteria|o__Bradymonadales|f__Bradymonadaceae	4820
k__Bacteria|c__Deltaproteobacteria|o__Bradymonadales|f__Bradymonadaceae|g__Bradymonas	280
k__Bacteria|c__Deltaproteobacteria|o__Bradymonadales|f__Bradymonadaceae|g__Bradymonas|s__Bradymonas_sediminis	280
k__Bacteria|c__Deltaproteobacteria|o__Bradymonadales|f__Bradymonadaceae|g__Persicimonas	4540
k__Bacteria|c__Deltaproteobacteria|o__Bradymonadales|f__Bradymonadaceae|g__Persicimonas|s__Persicimonas_caeni	4540
k__Bacteria|p__Nitrospirota	5737
k__Bacteria|p__Nitrospirota|c__Thermodesulfovibrionia	684
k__Bacteria|p__Nitrospirota|c__Thermodesulfovibrionia|o__Thermodesulfovibrionales	684
k__Bacteria|p__Nitrospirota|c__Thermodesulfovibrionia|o__Thermodesulfovibrionales|f__Thermodesulfovibrionaceae	114
k__Bacteria|p__Nitrospirota|c__Thermodesulfovibrionia|o__Thermodesulfovibrionales|f__Thermodesulfovibrionaceae|g__Thermodesulfovibrio	114
k__Bacteria|p__Nitrospirota|c__Thermodesulfovibrionia|o__Thermodesulfovibrionales|f__Thermodesulfovibrionaceae|g__Thermodesulfovibrio|s__Thermodesulfovibrio_yellowstonii	114
k__Bacteria|p__Nitrospirota|c__Thermodesulfovibrionia|o__Thermodesulfovibrionales|f__Dissulfurispiraceae	570
k__Bacteria|p__Nitrospirota|c__Thermodesulfovibrionia|o__Thermodesulfovibrionales|f__Dissulfurispiraceae|g__Dissulfurispira	570
k__Bacteria|p__Nitrospirota|c__Thermodesulfovibrionia|o__Thermodesulfovibrionales|f__Dissulfurispiraceae|g__Dissulfurispira|s__Dissulfurispira_thermophila	570
k__Bacteria|p__Nitrospirota|c__Nitrospiria	5053
k__Bacteria|p__Nitrospirota|c__Nitrospiria|o__Nitrospirales	5053
k__Bacteria|p__Nitrospirota|c__Nitrospiria|o__Nitrospirales|f__Nitrospiraceae	5053
k__Bacteria|p__Nitrospirota|c__Nitrospiria|o__Nitrospirales|f__Nitrospiraceae|g__Leptospirillum	1169
k__Bacteria|p__Nitrospirota|c__Nitrospiria|o__Nitrospirales|f__Nitrospiraceae|g__Leptospirillum|s__Leptospirillum_ferriphilum	118
k__Bacteria|p__Nitrospirota|c__Nitrospiria|o__Nitrospirales|f__Nitrospiraceae|g__Leptospirillum|s__Leptospirillum_ferrooxidans	507
k__Bacteria|p__Nitrospirota|c__Nitrospiria|o__Nitrospirales|f__Nitrospiraceae|g__Leptospirillum|s__Leptospirillum_sp.Group_II_'CF-1'	543
k__Bacteria|p__Nitrospirota|c__Nitrospiria|o__Nitrospirales|f__Nitrospiraceae|g__Nitrospira	3883
k__Bacteria|p__Nitrospirota|c__Nitrospiria|o__Nitrospirales|f__Nitrospiraceae|g__Nitrospira|s__Candidatus_Nitrospira_allomarina	85
k__Bacteria|p__Nitrospirota|c__Nitrospiria|o__Nitrospirales|f__Nitrospiraceae|g__Nitrospira|s__Candidatus_Nitrospira_neomarina	428
k__Bacteria|p__Nitrospirota|c__Nitrospiria|o__Nitrospirales|f__Nitrospiraceae|g__Nitrospira|s__Nitrospira_sp.KM1	299
k__Bacteria|p__Nitrospirota|c__Nitrospiria|o__Nitrospirales|f__Nitrospiraceae|g__Nitrospira|s__Candidatus_Nitrospira_inopinata	372
k__Bacteria|p__Nitrospirota|c__Nitrospiria|o__Nitrospirales|f__Nitrospiraceae|g__Nitrospira|s__Nitrospira_japonica	424
k__Bacteria|p__Nitrospirota|c__Nitrospiria|o__Nitrospirales|f__Nitrospiraceae|g__Nitrospira|s__Nitrospira_tepida	1114
k__Bacteria|p__Nitrospirota|c__Nitrospiria|o__Nitrospirales|f__Nitrospiraceae|g__Nitrospira|s__Nitrospira_moscoviensis	1158
k__Bacteria|p__Campylobacterota	12787
k__Bacteria|p__Campylobacterota|c__Desulfurellia	95
k__Bacteria|p__Campylobacterota|c__Desulfurellia|o__Desulfurellales	95
k__Bacteria|p__Campylobacterota|c__Desulfurellia|o__Desulfurellales|f__Hippeaceae	95
k__Bacteria|p__Campylobacterota|c__Desulfurellia|o__Desulfurellales|f__Hippeaceae|g__Hippea	95
k__Bacteria|p__Campylobacterota|c__Desulfurellia|o__Desulfurellales|f__Hippeaceae|g__Hippea|s__Hippea_maritima	95
k__Bacteria|p__Campylobacterota|c__Epsilonproteobacteria	12691
k__Bacteria|p__Campylobacterota|c__Epsilonproteobacteria|o__Nautiliales	535
k__Bacteria|p__Campylobacterota|c__Epsilonproteobacteria|o__Nautiliales|f__Nautiliaceae	145
k__Bacteria|p__Campylobacterota|c__Epsilonproteobacteria|o__Nautiliales|f__Nautiliaceae|g__Nautilia	44
k__Bacteria|p__Campylobacterota|c__Epsilonproteobacteria|o__Nautiliales|f__Nautiliaceae|g__Nautilia|s__Nautilia_profundicola	20
k__Bacteria|p__Campylobacterota|c__Epsilonproteobacteria|o__Nautiliales|f__Nautiliaceae|g__Nautilia|s__Nautilia_sp.PV-1	24
k__Bacteria|p__Campylobacterota|c__Epsilonproteobacteria|o__Nautiliales|f__Nautiliaceae|g__Caminibacter	100
k__Bacteria|p__Campylobacterota|c__Epsilonproteobacteria|o__Nautiliales|f__Nautiliaceae|g__Caminibacter|s__Caminibacter_mediatlanticus	36
k__Bacteria|p__Campylobacterota|c__Epsilonproteobacteria|o__Nautiliales|f__Nautiliaceae|g__Caminibacter|s__Caminibacter_pacificus	63
k__Bacteria|p__Campylobacterota|c__Epsilonproteobacteria|o__Nautiliales|f__Nitratiruptoraceae	390
k__Bacteria|p__Campylobacterota|c__Epsilonproteobacteria|o__Nautiliales|f__Nitratiruptoraceae|g__Nitratiruptor	189
k__Bacteria|p__Campylobacterota|c__Epsilonproteobacteria|o__Nautiliales|f__Nitratiruptoraceae|g__Nitratiruptor|s__Nitratiruptor_tergarcus	60
k__Bacteria|p__Campylobacterota|c__Epsilonproteobacteria|o__Nautiliales|f__Nitratiruptoraceae|g__Nitratiruptor|s__Nitratiruptor_sp.YY09-18	54
k__Bacteria|p__Campylobacterota|c__Epsilonproteobacteria|o__Nautiliales|f__Nitratiruptoraceae|g__Nitratiruptor|s__Nitratiruptor_sp.SB155-2	74
k__Bacteria|p__Campylobacterota|c__Epsilonproteobacteria|o__Nautiliales|f__Nitratiruptoraceae|g__Nitrosophilus	200
k__Bacteria|p__Campylobacterota|c__Epsilonproteobacteria|o__Nautiliales|f__Nitratiruptoraceae|g__Nitrosophilus|s__Nitrosophilus_kaiyonis	63
k__Bacteria|p__Campylobacterota|c__Epsilonproteobacteria|o__Nautiliales|f__Nitratiruptoraceae|g__Nitrosophilus|s__Nitrosophilus_alvini	56
k__Bacteria|p__Campylobacterota|c__Epsilonproteobacteria|o__Nautiliales|f__Nitratiruptoraceae|g__Nitrosophilus|s__Nitrosophilus_labii	80
k__Bacteria|p__Campylobacterota|c__Epsilonproteobacteria|o__Campylobacterales	12156
k__Bacteria|p__Campylobacterota|c__Epsilonproteobacteria|o__Campylobacterales|f__Hydrogenimonadaceae	163
k__Bacteria|p__Campylobacterota|c__Epsilonproteobacteria|o__Campylobacterales|f__Hydrogenimonadaceae|g__Hydrogenimonas	163
k__Bacteria|p__Campylobacterota|c__Epsilonproteobacteria|o__Campylobacterales|f__Hydrogenimonadaceae|g__Hydrogenimonas|s__Hydrogenimonas_thermophila	37
k__Bacteria|p__Campylobacterota|c__Epsilonproteobacteria|o__Campylobacterales|f__Hydrogenimonadaceae|g__Hydrogenimonas|s__Hydrogenimonas_cancrithermarum	51
k__Bacteria|p__Campylobacterota|c__Epsilonproteobacteria|o__Campylobacterales|f__Hydrogenimonadaceae|g__Hydrogenimonas|s__Hydrogenimonas_urashimensis	74
k__Bacteria|p__Campylobacterota|c__Epsilonproteobacteria|o__Campylobacterales|f__Sulfurospirillaceae	451
k__Bacteria|p__Campylobacterota|c__Epsilonproteobacteria|o__Campylobacterales|f__Sulfurospirillaceae|g__Sulfurospirillum	451
k__Bacteria|p__Campylobacterota|c__Epsilonproteobacteria|o__Campylobacterales|f__Sulfurospirillaceae|g__Sulfurospirillum|s__Sulfurospirillum_multivorans	41
k__Bacteria|p__Campylobacterota|c__Epsilonproteobacteria|o__Campylobacterales|f__Sulfurospirillaceae|g__Sulfurospirillum|s__Sulfurospirillum_deleyianum	36
k__Bacteria|p__Campylobacterota|c__Epsilonproteobacteria|o__Campylobacterales|f__Sulfurospirillaceae|g__Sulfurospirillum|s__Sulfurospirillum_halorespirans	55
k__Bacteria|p__Campylobacterota|c__Epsilonproteobacteria|o__Campylobacterales|f__Sulfurospirillaceae|g__Sulfurospirillum|s__Sulfurospirillum_barnesii	53
k__Bacteria|p__Campylobacterota|c__Epsilonproteobacteria|o__Campylobacterales|f__Sulfurospirillaceae|g__Sulfurospirillum|s__Sulfurospirillum_cavolei	82
k__Bacteria|p__Campylobacterota|c__Epsilonproteobacteria|o__Campylobacterales|f__Sulfurospirillaceae|g__Sulfurospirillum|s__Sulfurospirillum_diekertiae	93
k__Bacteria|p__Campylobacterota|c__Epsilonproteobacteria|o__Campylobacterales|f__Sulfurospirillaceae|g__Sulfurospirillum|s__Sulfurospirillum_sp.UCH001	37
k__Bacteria|p__Campylobacterota|c__Epsilonproteobacteria|o__Campylobacterales|f__Sulfurospirillaceae|g__Sulfurospirillum|s__Sulfurospirillum_sp.'SP'	52
k__Bacteria|p__Campylobacterota|c__Epsilonproteobacteria|o__Campylobacterales|f__Sulfurovaceae	567
k__Bacteria|p__Campylobacterota|c__Epsilonproteobacteria|o__Campylobacterales|f__Sulfurovaceae|g__Nitratifractor	273
k__Bacteria|p__Campylobacterota|c__Epsilonproteobacteria|o__Campylobacterales|f__Sulfurovaceae|g__Nitratifractor|s__Nitratifractor_salsuginis	273
k__Bacteria|p__Campylobacterota|c__Epsilonproteobacteria|o__Campylobacterales|f__Sulfurovaceae|g__Sulfurovum	293
k__Bacteria|p__Campylobacterota|c__Epsilonproteobacteria|o__Campylobacterales|f__Sulfurovaceae|g__Sulfurovum|s__Sulfurovum_lithotrophicum	17
k__Bacteria|p__Campylobacterota|c__Epsilonproteobacteria|o__Campylobacterales|f__Sulfurovaceae|g__Sulfurovum|s__Sulfurovum_indicum	31
k__Bacteria|p__Campylobacterota|c__Epsilonproteobacteria|o__Campylobacterales|f__Sulfurovaceae|g__Sulfurovum|s__Sulfurovum_mangrovi	40
k__Bacteria|p__Campylobacterota|c__Epsilonproteobacteria|o__Campylobacterales|f__Sulfurovaceae|g__Sulfurovum|s__Sulfurovum_sp.XGS-02	25
k__Bacteria|p__Campylobacterota|c__Epsilonproteobacteria|o__Campylobacterales|f__Sulfurovaceae|g__Sulfurovum|s__Sulfurovum_sp.NBC37-1	178
k__Bacteria|p__Campylobacterota|c__Epsilonproteobacteria|o__Campylobacterales|f__Arcobacteraceae	1268
k__Bacteria|p__Campylobacterota|c__Epsilonproteobacteria|o__Campylobacterales|f__Arcobacteraceae|g__Poseidonibacter	30
k__Bacteria|p__Campylobacterota|c__Epsilonproteobacteria|o__Campylobacterales|f__Arcobacteraceae|g__Poseidonibacter|s__Poseidonibacter_lekithochrous	30
k__Bacteria|p__Campylobacterota|c__Epsilonproteobacteria|o__Campylobacterales|f__Arcobacteraceae|g__Malaciobacter	219
k__Bacteria|p__Campylobacterota|c__Epsilonproteobacteria|o__Campylobacterales|f__Arcobacteraceae|g__Malaciobacter|s__Malaciobacter_marinus	18
k__Bacteria|p__Campylobacterota|c__Epsilonproteobacteria|o__Campylobacterales|f__Arcobacteraceae|g__Malaciobacter|s__Malaciobacter_canalis	26
k__Bacteria|p__Campylobacterota|c__Epsilonproteobacteria|o__Campylobacterales|f__Arcobacteraceae|g__Malaciobacter|s__Malaciobacter_pacificus	27
k__Bacteria|p__Campylobacterota|c__Epsilonproteobacteria|o__Campylobacterales|f__Arcobacteraceae|g__Malaciobacter|s__Malaciobacter_molluscorum	43
k__Bacteria|p__Campylobacterota|c__Epsilonproteobacteria|o__Campylobacterales|f__Arcobacteraceae|g__Malaciobacter|s__Malaciobacter_halophilus	43
k__Bacteria|p__Campylobacterota|c__Epsilonproteobacteria|o__Campylobacterales|f__Arcobacteraceae|g__Malaciobacter|s__Malaciobacter_mytili	59
k__Bacteria|p__Campylobacterota|c__Epsilonproteobacteria|o__Campylobacterales|f__Arcobacteraceae|g__Halarcobacter	286
k__Bacteria|p__Campylobacterota|c__Epsilonproteobacteria|o__Campylobacterales|f__Arcobacteraceae|g__Halarcobacter|s__Halarcobacter_ebronensis	34
k__Bacteria|p__Campylobacterota|c__Epsilonproteobacteria|o__Campylobacterales|f__Arcobacteraceae|g__Halarcobacter|s__Halarcobacter_bivalviorum	40
k__Bacteria|p__Campylobacterota|c__Epsilonproteobacteria|o__Campylobacterales|f__Arcobacteraceae|g__Halarcobacter|s__Halarcobacter_anaerophilus	45
k__Bacteria|p__Campylobacterota|c__Epsilonproteobacteria|o__Campylobacterales|f__Arcobacteraceae|g__Halarcobacter|s__Halarcobacter_sp.	166
k__Bacteria|p__Campylobacterota|c__Epsilonproteobacteria|o__Campylobacterales|f__Arcobacteraceae|g__Aliarcobacter	336
k__Bacteria|p__Campylobacterota|c__Epsilonproteobacteria|o__Campylobacterales|f__Arcobacteraceae|g__Aliarcobacter|s__Aliarcobacter_cibarius	24
k__Bacteria|p__Campylobacterota|c__Epsilonproteobacteria|o__Campylobacterales|f__Arcobacteraceae|g__Aliarcobacter|s__Aliarcobacter_lanthieri	26
k__Bacteria|p__Campylobacterota|c__Epsilonproteobacteria|o__Campylobacterales|f__Arcobacteraceae|g__Aliarcobacter|s__Aliarcobacter_thereius	59
k__Bacteria|p__Campylobacterota|c__Epsilonproteobacteria|o__Campylobacterales|f__Arcobacteraceae|g__Aliarcobacter|s__Aliarcobacter_butzleri	77
k__Bacteria|p__Campylobacterota|c__Epsilonproteobacteria|o__Campylobacterales|f__Arcobacteraceae|g__Aliarcobacter|s__Aliarcobacter_cryaerophilus	148
k__Bacteria|p__Campylobacterota|c__Epsilonproteobacteria|o__Campylobacterales|f__Arcobacteraceae|g__Arcobacter	396
k__Bacteria|p__Campylobacterota|c__Epsilonproteobacteria|o__Campylobacterales|f__Arcobacteraceae|g__Arcobacter|s__Arcobacter_ellisii	21
k__Bacteria|p__Campylobacterota|c__Epsilonproteobacteria|o__Campylobacterales|f__Arcobacteraceae|g__Arcobacter|s__Arcobacter_porcinus	48
k__Bacteria|p__Campylobacterota|c__Epsilonproteobacteria|o__Campylobacterales|f__Arcobacteraceae|g__Arcobacter|s__Arcobacter_cloacae	23
k__Bacteria|p__Campylobacterota|c__Epsilonproteobacteria|o__Campylobacterales|f__Arcobacteraceae|g__Arcobacter|s__Arcobacter_defluvii	63
k__Bacteria|p__Campylobacterota|c__Epsilonproteobacteria|o__Campylobacterales|f__Arcobacteraceae|g__Arcobacter|s__Arcobacter_roscoffensis	22
k__Bacteria|p__Campylobacterota|c__Epsilonproteobacteria|o__Campylobacterales|f__Arcobacteraceae|g__Arcobacter|s__Arcobacter_aquimarinus	33
k__Bacteria|p__Campylobacterota|c__Epsilonproteobacteria|o__Campylobacterales|f__Arcobacteraceae|g__Arcobacter|s__Arcobacter_acticola	27
k__Bacteria|p__Campylobacterota|c__Epsilonproteobacteria|o__Campylobacterales|f__Arcobacteraceae|g__Arcobacter|s__Arcobacter_suis	30
k__Bacteria|p__Campylobacterota|c__Epsilonproteobacteria|o__Campylobacterales|f__Arcobacteraceae|g__Arcobacter|s__Arcobacter_venerupis	37
k__Bacteria|p__Campylobacterota|c__Epsilonproteobacteria|o__Campylobacterales|f__Arcobacteraceae|g__Arcobacter|s__Arcobacter_nitrofigilis	40
k__Bacteria|p__Campylobacterota|c__Epsilonproteobacteria|o__Campylobacterales|f__Arcobacteraceae|g__Arcobacter|s__Arcobacter_sp.FWKO_B	46
k__Bacteria|p__Campylobacterota|c__Epsilonproteobacteria|o__Campylobacterales|f__Sulfurimonadaceae	2204
k__Bacteria|p__Campylobacterota|c__Epsilonproteobacteria|o__Campylobacterales|f__Sulfurimonadaceae|g__Sulfuricurvum	318
k__Bacteria|p__Campylobacterota|c__Epsilonproteobacteria|o__Campylobacterales|f__Sulfurimonadaceae|g__Sulfuricurvum|s__Sulfuricurvum_kujiense	159
k__Bacteria|p__Campylobacterota|c__Epsilonproteobacteria|o__Campylobacterales|f__Sulfurimonadaceae|g__Sulfuricurvum|s__Candidatus_Sulfuricurvum_sp.RIFRC-1	158
k__Bacteria|p__Campylobacterota|c__Epsilonproteobacteria|o__Campylobacterales|f__Sulfurimonadaceae|g__Sulfurimonas	1885
k__Bacteria|p__Campylobacterota|c__Epsilonproteobacteria|o__Campylobacterales|f__Sulfurimonadaceae|g__Sulfurimonas|s__Sulfurimonas_sediminis	36
k__Bacteria|p__Campylobacterota|c__Epsilonproteobacteria|o__Campylobacterales|f__Sulfurimonadaceae|g__Sulfurimonas|s__Sulfurimonas_xiamenensis	156
k__Bacteria|p__Campylobacterota|c__Epsilonproteobacteria|o__Campylobacterales|f__Sulfurimonadaceae|g__Sulfurimonas|s__Sulfurimonas_autotrophica	32
k__Bacteria|p__Campylobacterota|c__Epsilonproteobacteria|o__Campylobacterales|f__Sulfurimonadaceae|g__Sulfurimonas|s__Sulfurimonas_paralvinellae	51
k__Bacteria|p__Campylobacterota|c__Epsilonproteobacteria|o__Campylobacterales|f__Sulfurimonadaceae|g__Sulfurimonas|s__Sulfurimonas_hydrogeniphila	61
k__Bacteria|p__Campylobacterota|c__Epsilonproteobacteria|o__Campylobacterales|f__Sulfurimonadaceae|g__Sulfurimonas|s__uncultured_Sulfurimonas_sp.	44
k__Bacteria|p__Campylobacterota|c__Epsilonproteobacteria|o__Campylobacterales|f__Sulfurimonadaceae|g__Sulfurimonas|s__Sulfurimonas_lithotrophica	48
k__Bacteria|p__Campylobacterota|c__Epsilonproteobacteria|o__Campylobacterales|f__Sulfurimonadaceae|g__Sulfurimonas|s__Sulfurimonas_aquatica	49
k__Bacteria|p__Campylobacterota|c__Epsilonproteobacteria|o__Campylobacterales|f__Sulfurimonadaceae|g__Sulfurimonas|s__Sulfurimonas_gotlandica	60
k__Bacteria|p__Campylobacterota|c__Epsilonproteobacteria|o__Campylobacterales|f__Sulfurimonadaceae|g__Sulfurimonas|s__Candidatus_Sulfurimonas_baltica	77
k__Bacteria|p__Campylobacterota|c__Epsilonproteobacteria|o__Campylobacterales|f__Sulfurimonadaceae|g__Sulfurimonas|s__Candidatus_Sulfurimonas_marisnigri	124
k__Bacteria|p__Campylobacterota|c__Epsilonproteobacteria|o__Campylobacterales|f__Sulfurimonadaceae|g__Sulfurimonas|s__Sulfurimonas_denitrificans	139
k__Bacteria|p__Campylobacterota|c__Epsilonproteobacteria|o__Campylobacterales|f__Sulfurimonadaceae|g__Sulfurimonas|s__Sulfurimonas_marina	284
k__Bacteria|p__Campylobacterota|c__Epsilonproteobacteria|o__Campylobacterales|f__Sulfurimonadaceae|g__Sulfurimonas|s__Sulfurimonas_sp.SWIR-19	24
k__Bacteria|p__Campylobacterota|c__Epsilonproteobacteria|o__Campylobacterales|f__Sulfurimonadaceae|g__Sulfurimonas|s__Sulfurimonas_sp.CVO	184
k__Bacteria|p__Campylobacterota|c__Epsilonproteobacteria|o__Campylobacterales|f__Sulfurimonadaceae|g__Sulfurimonas|s__Sulfurimonas_sp.	35
k__Bacteria|p__Campylobacterota|c__Epsilonproteobacteria|o__Campylobacterales|f__Sulfurimonadaceae|g__Sulfurimonas|s__Sulfurimonas_sp.HSL-3221	473
k__Bacteria|p__Campylobacterota|c__Epsilonproteobacteria|o__Campylobacterales|f__Helicobacteraceae	2278
k__Bacteria|p__Campylobacterota|c__Epsilonproteobacteria|o__Campylobacterales|f__Helicobacteraceae|g__Wolinella	180
k__Bacteria|p__Campylobacterota|c__Epsilonproteobacteria|o__Campylobacterales|f__Helicobacteraceae|g__Wolinella|s__Wolinella_succinogenes	180
k__Bacteria|p__Campylobacterota|c__Epsilonproteobacteria|o__Campylobacterales|f__Helicobacteraceae|g__Helicobacter	2097
k__Bacteria|p__Campylobacterota|c__Epsilonproteobacteria|o__Campylobacterales|f__Helicobacteraceae|g__Helicobacter|s__Helicobacter_cholecystus	12
k__Bacteria|p__Campylobacterota|c__Epsilonproteobacteria|o__Campylobacterales|f__Helicobacteraceae|g__Helicobacter|s__Helicobacter_mustelae	11
k__Bacteria|p__Campylobacterota|c__Epsilonproteobacteria|o__Campylobacterales|f__Helicobacteraceae|g__Helicobacter|s__Helicobacter_heilmannii	15
k__Bacteria|p__Campylobacterota|c__Epsilonproteobacteria|o__Campylobacterales|f__Helicobacteraceae|g__Helicobacter|s__Helicobacter_suis	17
k__Bacteria|p__Campylobacterota|c__Epsilonproteobacteria|o__Campylobacterales|f__Helicobacteraceae|g__Helicobacter|s__Helicobacter_bilis	27
k__Bacteria|p__Campylobacterota|c__Epsilonproteobacteria|o__Campylobacterales|f__Helicobacteraceae|g__Helicobacter|s__Helicobacter_felis	18
k__Bacteria|p__Campylobacterota|c__Epsilonproteobacteria|o__Campylobacterales|f__Helicobacteraceae|g__Helicobacter|s__Helicobacter_winghamensis	23
k__Bacteria|p__Campylobacterota|c__Epsilonproteobacteria|o__Campylobacterales|f__Helicobacteraceae|g__Helicobacter|s__Helicobacter_pullorum	55
k__Bacteria|p__Campylobacterota|c__Epsilonproteobacteria|o__Campylobacterales|f__Helicobacteraceae|g__Helicobacter|s__Helicobacter_hepaticus	33
k__Bacteria|p__Campylobacterota|c__Epsilonproteobacteria|o__Campylobacterales|f__Helicobacteraceae|g__Helicobacter|s__Helicobacter_enhydrae	31
k__Bacteria|p__Campylobacterota|c__Epsilonproteobacteria|o__Campylobacterales|f__Helicobacteraceae|g__Helicobacter|s__Helicobacter_cetorum	30
k__Bacteria|p__Campylobacterota|c__Epsilonproteobacteria|o__Campylobacterales|f__Helicobacteraceae|g__Helicobacter|s__Helicobacter_canis	37
k__Bacteria|p__Campylobacterota|c__Epsilonproteobacteria|o__Campylobacterales|f__Helicobacteraceae|g__Helicobacter|s__Helicobacter_canadensis	40
k__Bacteria|p__Campylobacterota|c__Epsilonproteobacteria|o__Campylobacterales|f__Helicobacteraceae|g__Helicobacter|s__Helicobacter_typhlonius	47
k__Bacteria|p__Campylobacterota|c__Epsilonproteobacteria|o__Campylobacterales|f__Helicobacteraceae|g__Helicobacter|s__Helicobacter_himalayensis	45
k__Bacteria|p__Campylobacterota|c__Epsilonproteobacteria|o__Campylobacterales|f__Helicobacteraceae|g__Helicobacter|s__Helicobacter_bizzozeronii	46
k__Bacteria|p__Campylobacterota|c__Epsilonproteobacteria|o__Campylobacterales|f__Helicobacteraceae|g__Helicobacter|s__Helicobacter_cinaedi	64
k__Bacteria|p__Campylobacterota|c__Epsilonproteobacteria|o__Campylobacterales|f__Helicobacteraceae|g__Helicobacter|s__Helicobacter_apodemus	86
k__Bacteria|p__Campylobacterota|c__Epsilonproteobacteria|o__Campylobacterales|f__Helicobacteraceae|g__Helicobacter|s__Helicobacter_sp.NHP19-012	12
k__Bacteria|p__Campylobacterota|c__Epsilonproteobacteria|o__Campylobacterales|f__Helicobacteraceae|g__Helicobacter|s__Helicobacter_sp.NHP21005	41
k__Bacteria|p__Campylobacterota|c__Epsilonproteobacteria|o__Campylobacterales|f__Helicobacteraceae|g__Helicobacter|s__Helicobacter_sp.NHP19-003	43
k__Bacteria|p__Campylobacterota|c__Epsilonproteobacteria|o__Campylobacterales|f__Helicobacteraceae|g__Helicobacter|s__Helicobacter_pylori	1354
k__Bacteria|p__Campylobacterota|c__Epsilonproteobacteria|o__Campylobacterales|f__Campylobacteraceae	5222
k__Bacteria|p__Campylobacterota|c__Epsilonproteobacteria|o__Campylobacterales|f__Campylobacteraceae|g__Campylobacter	5222
k__Bacteria|p__Campylobacterota|c__Epsilonproteobacteria|o__Campylobacterales|f__Campylobacteraceae|g__Campylobacter|s__Campylobacter_volucris	13
k__Bacteria|p__Campylobacterota|c__Epsilonproteobacteria|o__Campylobacterales|f__Campylobacteraceae|g__Campylobacter|s__Campylobacter_hepaticus	18
k__Bacteria|p__Campylobacterota|c__Epsilonproteobacteria|o__Campylobacterales|f__Campylobacteraceae|g__Campylobacter|s__Campylobacter_blaseri	13
k__Bacteria|p__Campylobacterota|c__Epsilonproteobacteria|o__Campylobacterales|f__Campylobacteraceae|g__Campylobacter|s__Campylobacter_armoricus	21
k__Bacteria|p__Campylobacterota|c__Epsilonproteobacteria|o__Campylobacterales|f__Campylobacteraceae|g__Campylobacter|s__Campylobacter_helveticus	27
k__Bacteria|p__Campylobacterota|c__Epsilonproteobacteria|o__Campylobacterales|f__Campylobacteraceae|g__Campylobacter|s__Campylobacter_vulpis	24
k__Bacteria|p__Campylobacterota|c__Epsilonproteobacteria|o__Campylobacterales|f__Campylobacteraceae|g__Campylobacter|s__Campylobacter_novaezeelandiae	21
k__Bacteria|p__Campylobacterota|c__Epsilonproteobacteria|o__Campylobacterales|f__Campylobacteraceae|g__Campylobacter|s__Campylobacter_insulaenigrae	24
k__Bacteria|p__Campylobacterota|c__Epsilonproteobacteria|o__Campylobacterales|f__Campylobacteraceae|g__Campylobacter|s__Campylobacter_corcagiensis	24
k__Bacteria|p__Campylobacterota|c__Epsilonproteobacteria|o__Campylobacterales|f__Campylobacteraceae|g__Campylobacter|s__Campylobacter_canadensis	25
k__Bacteria|p__Campylobacterota|c__Epsilonproteobacteria|o__Campylobacterales|f__Campylobacteraceae|g__Campylobacter|s__Campylobacter_avium	28
k__Bacteria|p__Campylobacterota|c__Epsilonproteobacteria|o__Campylobacterales|f__Campylobacteraceae|g__Campylobacter|s__Campylobacter_mucosalis	24
k__Bacteria|p__Campylobacterota|c__Epsilonproteobacteria|o__Campylobacterales|f__Campylobacteraceae|g__Campylobacter|s__Campylobacter_cuniculorum	28
k__Bacteria|p__Campylobacterota|c__Epsilonproteobacteria|o__Campylobacterales|f__Campylobacteraceae|g__Campylobacter|s__Campylobacter_coli	72
k__Bacteria|p__Campylobacterota|c__Epsilonproteobacteria|o__Campylobacterales|f__Campylobacteraceae|g__Campylobacter|s__Campylobacter_rectus	30
k__Bacteria|p__Campylobacterota|c__Epsilonproteobacteria|o__Campylobacterales|f__Campylobacteraceae|g__Campylobacter|s__Campylobacter_iguaniorum	35
k__Bacteria|p__Campylobacterota|c__Epsilonproteobacteria|o__Campylobacterales|f__Campylobacteraceae|g__Campylobacter|s__Campylobacter_upsaliensis	45
k__Bacteria|p__Campylobacterota|c__Epsilonproteobacteria|o__Campylobacterales|f__Campylobacteraceae|g__Campylobacter|s__Campylobacter_lanienae	47
k__Bacteria|p__Campylobacterota|c__Epsilonproteobacteria|o__Campylobacterales|f__Campylobacteraceae|g__Campylobacter|s__Campylobacter_ureolyticus	48
k__Bacteria|p__Campylobacterota|c__Epsilonproteobacteria|o__Campylobacterales|f__Campylobacteraceae|g__Campylobacter|s__Campylobacter_lari	58
k__Bacteria|p__Campylobacterota|c__Epsilonproteobacteria|o__Campylobacterales|f__Campylobacteraceae|g__Campylobacter|s__Campylobacter_gracilis	50
k__Bacteria|p__Campylobacterota|c__Epsilonproteobacteria|o__Campylobacterales|f__Campylobacteraceae|g__Campylobacter|s__Campylobacter_sputorum	64
k__Bacteria|p__Campylobacterota|c__Epsilonproteobacteria|o__Campylobacterales|f__Campylobacteraceae|g__Campylobacter|s__Campylobacter_hyointestinalis	68
k__Bacteria|p__Campylobacterota|c__Epsilonproteobacteria|o__Campylobacterales|f__Campylobacteraceae|g__Campylobacter|s__Campylobacter_ornithocola	81
k__Bacteria|p__Campylobacterota|c__Epsilonproteobacteria|o__Campylobacterales|f__Campylobacteraceae|g__Campylobacter|s__Campylobacter_geochelonis	66
k__Bacteria|p__Campylobacterota|c__Epsilonproteobacteria|o__Campylobacterales|f__Campylobacteraceae|g__Campylobacter|s__Campylobacter_jejuni	383
k__Bacteria|p__Campylobacterota|c__Epsilonproteobacteria|o__Campylobacterales|f__Campylobacteraceae|g__Campylobacter|s__Campylobacter_hominis	98
k__Bacteria|p__Campylobacterota|c__Epsilonproteobacteria|o__Campylobacterales|f__Campylobacteraceae|g__Campylobacter|s__Campylobacter_pinnipediorum	94
k__Bacteria|p__Campylobacterota|c__Epsilonproteobacteria|o__Campylobacterales|f__Campylobacteraceae|g__Campylobacter|s__Campylobacter_showae	92
k__Bacteria|p__Campylobacterota|c__Epsilonproteobacteria|o__Campylobacterales|f__Campylobacteraceae|g__Campylobacter|s__Campylobacter_fetus	341
k__Bacteria|p__Campylobacterota|c__Epsilonproteobacteria|o__Campylobacterales|f__Campylobacteraceae|g__Campylobacter|s__Candidatus_Campylobacter_infans	334
k__Bacteria|p__Campylobacterota|c__Epsilonproteobacteria|o__Campylobacterales|f__Campylobacteraceae|g__Campylobacter|s__Campylobacter_concisus	366
k__Bacteria|p__Campylobacterota|c__Epsilonproteobacteria|o__Campylobacterales|f__Campylobacteraceae|g__Campylobacter|s__Campylobacter_sp.CS_NA3	24
k__Bacteria|p__Campylobacterota|c__Epsilonproteobacteria|o__Campylobacterales|f__Campylobacteraceae|g__Campylobacter|s__Campylobacter_sp.2014D-0216	20
k__Bacteria|p__Campylobacterota|c__Epsilonproteobacteria|o__Campylobacterales|f__Campylobacteraceae|g__Campylobacter|s__Campylobacter_sp.19-13652	18
k__Bacteria|p__Campylobacterota|c__Epsilonproteobacteria|o__Campylobacterales|f__Campylobacteraceae|g__Campylobacter|s__Campylobacter_sp.CCUG_57310	19
k__Bacteria|p__Campylobacterota|c__Epsilonproteobacteria|o__Campylobacterales|f__Campylobacteraceae|g__Campylobacter|s__Campylobacter_sp.RM6137	23
k__Bacteria|p__Campylobacterota|c__Epsilonproteobacteria|o__Campylobacterales|f__Campylobacteraceae|g__Campylobacter|s__Campylobacter_sp.RM16704	25
k__Bacteria|p__Campylobacterota|c__Epsilonproteobacteria|o__Campylobacterales|f__Campylobacteraceae|g__Campylobacter|s__Campylobacter_sp.RM12651	24
k__Bacteria|p__Campylobacterota|c__Epsilonproteobacteria|o__Campylobacterales|f__Campylobacteraceae|g__Campylobacter|s__Campylobacter_sp.RM16187	35
k__Bacteria|p__Campylobacterota|c__Epsilonproteobacteria|o__Campylobacterales|f__Campylobacteraceae|g__Campylobacter|s__Campylobacter_sp.RM16192	48
k__Bacteria|p__Campylobacterota|c__Epsilonproteobacteria|o__Campylobacterales|f__Campylobacteraceae|g__Campylobacter|s__Campylobacter_sp.VBCF_01_NA2	51
k__Bacteria|p__Campylobacterota|c__Epsilonproteobacteria|o__Campylobacterales|f__Campylobacteraceae|g__Campylobacter|s__Campylobacter_sp.RM10537	76
k__Bacteria|p__Campylobacterota|c__Epsilonproteobacteria|o__Campylobacterales|f__Campylobacteraceae|g__Campylobacter|s__Campylobacter_sp.RM5004	181
k__Bacteria|p__Campylobacterota|c__Epsilonproteobacteria|o__Campylobacterales|f__Campylobacteraceae|g__Campylobacter|s__Campylobacter_curvus	1993
k__Bacteria|p__Spirochaetota	15042
k__Bacteria|p__Spirochaetota|c__Spirochaetia	15042
k__Bacteria|p__Spirochaetota|c__Spirochaetia|o__Brevinematales	910
k__Bacteria|p__Spirochaetota|c__Spirochaetia|o__Brevinematales|f__Thermospiraceae	910
k__Bacteria|p__Spirochaetota|c__Spirochaetia|o__Brevinematales|f__Thermospiraceae|g__Thermospira	910
k__Bacteria|p__Spirochaetota|c__Spirochaetia|o__Brevinematales|f__Thermospiraceae|g__Thermospira|s__Thermospira_aquatica	910
k__Bacteria|p__Spirochaetota|c__Spirochaetia|o__Leptospirales	1222
k__Bacteria|p__Spirochaetota|c__Spirochaetia|o__Leptospirales|f__Leptospiraceae	1222
k__Bacteria|p__Spirochaetota|c__Spirochaetia|o__Leptospirales|f__Leptospiraceae|g__Turneriella	266
k__Bacteria|p__Spirochaetota|c__Spirochaetia|o__Leptospirales|f__Leptospiraceae|g__Turneriella|s__Turneriella_parva	266
k__Bacteria|p__Spirochaetota|c__Spirochaetia|o__Leptospirales|f__Leptospiraceae|g__Leptospira	955
k__Bacteria|p__Spirochaetota|c__Spirochaetia|o__Leptospirales|f__Leptospiraceae|g__Leptospira|s__Leptospira_mayottensis	17
k__Bacteria|p__Spirochaetota|c__Spirochaetia|o__Leptospirales|f__Leptospiraceae|g__Leptospira|s__Leptospira_interrogans	56
k__Bacteria|p__Spirochaetota|c__Spirochaetia|o__Leptospirales|f__Leptospiraceae|g__Leptospira|s__Leptospira_biflexa	0
k__Bacteria|p__Spirochaetota|c__Spirochaetia|o__Leptospirales|f__Leptospiraceae|g__Leptospira|s__Leptospira_noguchii	36
k__Bacteria|p__Spirochaetota|c__Spirochaetia|o__Leptospirales|f__Leptospiraceae|g__Leptospira|s__Leptospira_kirschneri	39
k__Bacteria|p__Spirochaetota|c__Spirochaetia|o__Leptospirales|f__Leptospiraceae|g__Leptospira|s__Leptospira_kmetyi	54
k__Bacteria|p__Spirochaetota|c__Spirochaetia|o__Leptospirales|f__Leptospiraceae|g__Leptospira|s__Leptospira_tipperaryensis	54
k__Bacteria|p__Spirochaetota|c__Spirochaetia|o__Leptospirales|f__Leptospiraceae|g__Leptospira|s__Leptospira_kobayashii	60
k__Bacteria|p__Spirochaetota|c__Spirochaetia|o__Leptospirales|f__Leptospiraceae|g__Leptospira|s__Leptospira_santarosai	66
k__Bacteria|p__Spirochaetota|c__Spirochaetia|o__Leptospirales|f__Leptospiraceae|g__Leptospira|s__Leptospira_borgpetersenii	116
k__Bacteria|p__Spirochaetota|c__Spirochaetia|o__Leptospirales|f__Leptospiraceae|g__Leptospira|s__Leptospira_weilii	158
k__Bacteria|p__Spirochaetota|c__Spirochaetia|o__Leptospirales|f__Leptospiraceae|g__Leptospira|s__Leptospira_sp.severe_002	205
k__Bacteria|p__Spirochaetota|c__Spirochaetia|o__Leptospirales|f__Leptospiraceae|g__Leptospira|s__Leptospira_sp.GIMC2001	90
k__Bacteria|p__Spirochaetota|c__Spirochaetia|o__Brachyspirales	1680
k__Bacteria|p__Spirochaetota|c__Spirochaetia|o__Brachyspirales|f__Brachyspiraceae	1680
k__Bacteria|p__Spirochaetota|c__Spirochaetia|o__Brachyspirales|f__Brachyspiraceae|g__Brachyspira	1680
k__Bacteria|p__Spirochaetota|c__Spirochaetia|o__Brachyspirales|f__Brachyspiraceae|g__Brachyspira|s__Brachyspira_intermedia	34
k__Bacteria|p__Spirochaetota|c__Spirochaetia|o__Brachyspirales|f__Brachyspiraceae|g__Brachyspira|s__Brachyspira_murdochii	40
k__Bacteria|p__Spirochaetota|c__Spirochaetia|o__Brachyspirales|f__Brachyspiraceae|g__Brachyspira|s__Brachyspira_hampsonii	42
k__Bacteria|p__Spirochaetota|c__Spirochaetia|o__Brachyspirales|f__Brachyspiraceae|g__Brachyspira|s__Brachyspira_hyodysenteriae	46
k__Bacteria|p__Spirochaetota|c__Spirochaetia|o__Brachyspirales|f__Brachyspiraceae|g__Brachyspira|s__Brachyspira_pilosicoli	1515
k__Bacteria|p__Spirochaetota|c__Spirochaetia|o__Spirochaetales	11230
k__Bacteria|p__Spirochaetota|c__Spirochaetia|o__Spirochaetales|f__Breznakiellaceae	284
k__Bacteria|p__Spirochaetota|c__Spirochaetia|o__Spirochaetales|f__Breznakiellaceae|g__Gracilinema	82
k__Bacteria|p__Spirochaetota|c__Spirochaetia|o__Spirochaetales|f__Breznakiellaceae|g__Gracilinema|s__Gracilinema_caldarium	82
k__Bacteria|p__Spirochaetota|c__Spirochaetia|o__Spirochaetales|f__Breznakiellaceae|g__Leadbettera	88
k__Bacteria|p__Spirochaetota|c__Spirochaetia|o__Spirochaetales|f__Breznakiellaceae|g__Leadbettera|s__Leadbettera_azotonutricia	88
k__Bacteria|p__Spirochaetota|c__Spirochaetia|o__Spirochaetales|f__Breznakiellaceae|g__Breznakiella	113
k__Bacteria|p__Spirochaetota|c__Spirochaetia|o__Spirochaetales|f__Breznakiellaceae|g__Breznakiella|s__Breznakiella_homolactica	113
k__Bacteria|p__Spirochaetota|c__Spirochaetia|o__Spirochaetales|f__Borreliaceae	466
k__Bacteria|p__Spirochaetota|c__Spirochaetia|o__Spirochaetales|f__Borreliaceae|g__Borrelia	204
k__Bacteria|p__Spirochaetota|c__Spirochaetia|o__Spirochaetales|f__Borreliaceae|g__Borrelia|s__Borrelia_coriaceae	36
k__Bacteria|p__Spirochaetota|c__Spirochaetia|o__Spirochaetales|f__Borreliaceae|g__Borrelia|s__Borrelia_hermsii	55
k__Bacteria|p__Spirochaetota|c__Spirochaetia|o__Spirochaetales|f__Borreliaceae|g__Borrelia|s__Borrelia_miyamotoi	57
k__Bacteria|p__Spirochaetota|c__Spirochaetia|o__Spirochaetales|f__Borreliaceae|g__Borrelia|s__Borrelia_sp.A-FGy1	25
k__Bacteria|p__Spirochaetota|c__Spirochaetia|o__Spirochaetales|f__Borreliaceae|g__Borrelia|s__Borrelia_sp.BU_AG58	29
k__Bacteria|p__Spirochaetota|c__Spirochaetia|o__Spirochaetales|f__Borreliaceae|g__Borreliella	261
k__Bacteria|p__Spirochaetota|c__Spirochaetia|o__Spirochaetales|f__Borreliaceae|g__Borreliella|s__Borreliella_lusitaniae	18
k__Bacteria|p__Spirochaetota|c__Spirochaetia|o__Spirochaetales|f__Borreliaceae|g__Borreliella|s__Borreliella_afzelii	33
k__Bacteria|p__Spirochaetota|c__Spirochaetia|o__Spirochaetales|f__Borreliaceae|g__Borreliella|s__Borreliella_andersonii	22
k__Bacteria|p__Spirochaetota|c__Spirochaetia|o__Spirochaetales|f__Borreliaceae|g__Borreliella|s__Borreliella_garinii	65
k__Bacteria|p__Spirochaetota|c__Spirochaetia|o__Spirochaetales|f__Borreliaceae|g__Borreliella|s__Borreliella_turdi	33
k__Bacteria|p__Spirochaetota|c__Spirochaetia|o__Spirochaetales|f__Borreliaceae|g__Borreliella|s__Borreliella_burgdorferi	61
k__Bacteria|p__Spirochaetota|c__Spirochaetia|o__Spirochaetales|f__Borreliaceae|g__Borreliella|s__Candidatus_Borreliella_tachyglossi	26
k__Bacteria|p__Spirochaetota|c__Spirochaetia|o__Spirochaetales|f__Sphaerochaetaceae	1241
k__Bacteria|p__Spirochaetota|c__Spirochaetia|o__Spirochaetales|f__Sphaerochaetaceae|g__Parasphaerochaeta	131
k__Bacteria|p__Spirochaetota|c__Spirochaetia|o__Spirochaetales|f__Sphaerochaetaceae|g__Parasphaerochaeta|s__Parasphaerochaeta_coccoides	131
k__Bacteria|p__Spirochaetota|c__Spirochaetia|o__Spirochaetales|f__Sphaerochaetaceae|g__Sphaerochaeta	1109
k__Bacteria|p__Spirochaetota|c__Spirochaetia|o__Spirochaetales|f__Sphaerochaetaceae|g__Sphaerochaeta|s__Sphaerochaeta_globosa	18
k__Bacteria|p__Spirochaetota|c__Spirochaetia|o__Spirochaetales|f__Sphaerochaetaceae|g__Sphaerochaeta|s__Sphaerochaeta_pleomorpha	38
k__Bacteria|p__Spirochaetota|c__Spirochaetia|o__Spirochaetales|f__Sphaerochaetaceae|g__Sphaerochaeta|s__uncultured_Sphaerochaeta_sp.	483
k__Bacteria|p__Spirochaetota|c__Spirochaetia|o__Spirochaetales|f__Sphaerochaetaceae|g__Sphaerochaeta|s__Sphaerochaeta_associata	569
k__Bacteria|p__Spirochaetota|c__Spirochaetia|o__Spirochaetales|f__Treponemataceae	1425
k__Bacteria|p__Spirochaetota|c__Spirochaetia|o__Spirochaetales|f__Treponemataceae|g__Brucepastera	51
k__Bacteria|p__Spirochaetota|c__Spirochaetia|o__Spirochaetales|f__Treponemataceae|g__Brucepastera|s__Brucepastera_parasyntrophica	51
k__Bacteria|p__Spirochaetota|c__Spirochaetia|o__Spirochaetales|f__Treponemataceae|g__Treponema	1373
k__Bacteria|p__Spirochaetota|c__Spirochaetia|o__Spirochaetales|f__Treponemataceae|g__Treponema|s__Treponema_ruminis	12
k__Bacteria|p__Spirochaetota|c__Spirochaetia|o__Spirochaetales|f__Treponemataceae|g__Treponema|s__Treponema_putidum	29
k__Bacteria|p__Spirochaetota|c__Spirochaetia|o__Spirochaetales|f__Treponemataceae|g__Treponema|s__Treponema_vincentii	73
k__Bacteria|p__Spirochaetota|c__Spirochaetia|o__Spirochaetales|f__Treponemataceae|g__Treponema|s__Treponema_peruense	36
k__Bacteria|p__Spirochaetota|c__Spirochaetia|o__Spirochaetales|f__Treponemataceae|g__Treponema|s__Treponema_primitia	49
k__Bacteria|p__Spirochaetota|c__Spirochaetia|o__Spirochaetales|f__Treponemataceae|g__Treponema|s__Treponema_socranskii	65
k__Bacteria|p__Spirochaetota|c__Spirochaetia|o__Spirochaetales|f__Treponemataceae|g__Treponema|s__Treponema_succinifaciens	92
k__Bacteria|p__Spirochaetota|c__Spirochaetia|o__Spirochaetales|f__Treponemataceae|g__Treponema|s__Treponema_pedis	72
k__Bacteria|p__Spirochaetota|c__Spirochaetia|o__Spirochaetales|f__Treponemataceae|g__Treponema|s__Treponema_phagedenis	87
k__Bacteria|p__Spirochaetota|c__Spirochaetia|o__Spirochaetales|f__Treponemataceae|g__Treponema|s__Treponema_denticola	169
k__Bacteria|p__Spirochaetota|c__Spirochaetia|o__Spirochaetales|f__Treponemataceae|g__Treponema|s__Treponema_brennaborense	111
k__Bacteria|p__Spirochaetota|c__Spirochaetia|o__Spirochaetales|f__Treponemataceae|g__Treponema|s__Treponema_parvum	102
k__Bacteria|p__Spirochaetota|c__Spirochaetia|o__Spirochaetales|f__Treponemataceae|g__Treponema|s__Treponema_medium	174
k__Bacteria|p__Spirochaetota|c__Spirochaetia|o__Spirochaetales|f__Treponemataceae|g__Treponema|s__Treponema_sp.OMZ_857	34
k__Bacteria|p__Spirochaetota|c__Spirochaetia|o__Spirochaetales|f__Treponemataceae|g__Treponema|s__Treponema_sp.OMZ_906	88
k__Bacteria|p__Spirochaetota|c__Spirochaetia|o__Spirochaetales|f__Treponemataceae|g__Treponema|s__Treponema_sp.Marseille-Q4132	25
k__Bacteria|p__Spirochaetota|c__Spirochaetia|o__Spirochaetales|f__Treponemataceae|g__Treponema|s__Treponema_sp.OMZ_838	146
k__Bacteria|p__Spirochaetota|c__Spirochaetia|o__Spirochaetales|f__Spirochaetaceae	7813
k__Bacteria|p__Spirochaetota|c__Spirochaetia|o__Spirochaetales|f__Spirochaetaceae|g__Sediminispirochaeta	35
k__Bacteria|p__Spirochaetota|c__Spirochaetia|o__Spirochaetales|f__Spirochaetaceae|g__Sediminispirochaeta|s__Sediminispirochaeta_smaragdinae	35
k__Bacteria|p__Spirochaetota|c__Spirochaetia|o__Spirochaetales|f__Spirochaetaceae|g__Thiospirochaeta	40
k__Bacteria|p__Spirochaetota|c__Spirochaetia|o__Spirochaetales|f__Spirochaetaceae|g__Thiospirochaeta|s__Thiospirochaeta_perfilievii	40
k__Bacteria|p__Spirochaetota|c__Spirochaetia|o__Spirochaetales|f__Spirochaetaceae|g__Entomospira	60
k__Bacteria|p__Spirochaetota|c__Spirochaetia|o__Spirochaetales|f__Spirochaetaceae|g__Entomospira|s__Entomospira_entomophilus	16
k__Bacteria|p__Spirochaetota|c__Spirochaetia|o__Spirochaetales|f__Spirochaetaceae|g__Entomospira|s__Entomospira_nematocera	18
k__Bacteria|p__Spirochaetota|c__Spirochaetia|o__Spirochaetales|f__Spirochaetaceae|g__Entomospira|s__Entomospira_culicis	25
k__Bacteria|p__Spirochaetota|c__Spirochaetia|o__Spirochaetales|f__Spirochaetaceae|g__Oceanispirochaeta	145
k__Bacteria|p__Spirochaetota|c__Spirochaetia|o__Spirochaetales|f__Spirochaetaceae|g__Oceanispirochaeta|s__Oceanispirochaeta_crateris	145
k__Bacteria|p__Spirochaetota|c__Spirochaetia|o__Spirochaetales|f__Spirochaetaceae|g__Marispirochaeta	233
k__Bacteria|p__Spirochaetota|c__Spirochaetia|o__Spirochaetales|f__Spirochaetaceae|g__Marispirochaeta|s__Marispirochaeta_aestuarii	105
k__Bacteria|p__Spirochaetota|c__Spirochaetia|o__Spirochaetales|f__Spirochaetaceae|g__Marispirochaeta|s__Marispirochaeta_sp.	127
k__Bacteria|p__Spirochaetota|c__Spirochaetia|o__Spirochaetales|f__Spirochaetaceae|g__Spirochaeta	2779
k__Bacteria|p__Spirochaetota|c__Spirochaetia|o__Spirochaetales|f__Spirochaetaceae|g__Spirochaeta|s__Spirochaeta_africana	56
k__Bacteria|p__Spirochaetota|c__Spirochaetia|o__Spirochaetales|f__Spirochaetaceae|g__Spirochaeta|s__Spirochaeta_thermophila	2723
k__Bacteria|p__Spirochaetota|c__Spirochaetia|o__Spirochaetales|f__Spirochaetaceae|g__Salinispira	4518
k__Bacteria|p__Spirochaetota|c__Spirochaetia|o__Spirochaetales|f__Spirochaetaceae|g__Salinispira|s__Salinispira_pacifica	4518
k__Bacteria|p__Myxococcota	21182
k__Bacteria|p__Myxococcota|o__Nannocystales	675
k__Bacteria|p__Myxococcota|o__Nannocystales|f__Nannocystaceae	675
k__Bacteria|p__Myxococcota|o__Nannocystales|f__Nannocystaceae|g__Nannocystis	675
k__Bacteria|p__Myxococcota|o__Nannocystales|f__Nannocystaceae|g__Nannocystis|s__Nannocystis_poenicansa	675
k__Bacteria|p__Myxococcota|o__Haliangiales	923
k__Bacteria|p__Myxococcota|o__Haliangiales|f__Kofleriaceae	923
k__Bacteria|p__Myxococcota|o__Haliangiales|f__Kofleriaceae|g__Haliangium	923
k__Bacteria|p__Myxococcota|o__Haliangiales|f__Kofleriaceae|g__Haliangium|s__Haliangium_ochraceum	923
k__Bacteria|p__Myxococcota|o__Polyangiales	7146
k__Bacteria|p__Myxococcota|o__Polyangiales|f__Labilitrichaceae	424
k__Bacteria|p__Myxococcota|o__Polyangiales|f__Labilitrichaceae|g__Labilithrix	424
k__Bacteria|p__Myxococcota|o__Polyangiales|f__Labilitrichaceae|g__Labilithrix|s__Labilithrix_luteola	424
k__Bacteria|p__Myxococcota|o__Polyangiales|f__Sandaracinaceae	1552
k__Bacteria|p__Myxococcota|o__Polyangiales|f__Sandaracinaceae|g__Sandaracinus	1552
k__Bacteria|p__Myxococcota|o__Polyangiales|f__Sandaracinaceae|g__Sandaracinus|s__Sandaracinus_amylolyticus	1552
k__Bacteria|p__Myxococcota|o__Polyangiales|f__Polyangiaceae	5169
k__Bacteria|p__Myxococcota|o__Polyangiales|f__Polyangiaceae|g__Pajaroellobacter	62
k__Bacteria|p__Myxococcota|o__Polyangiales|f__Polyangiaceae|g__Pajaroellobacter|s__Pajaroellobacter_abortibovis	62
k__Bacteria|p__Myxococcota|o__Polyangiales|f__Polyangiaceae|g__Chondromyces	686
k__Bacteria|p__Myxococcota|o__Polyangiales|f__Polyangiaceae|g__Chondromyces|s__Chondromyces_crocatus	686
k__Bacteria|p__Myxococcota|o__Polyangiales|f__Polyangiaceae|g__Polyangium	705
k__Bacteria|p__Myxococcota|o__Polyangiales|f__Polyangiaceae|g__Polyangium|s__Polyangium_aurulentum	705
k__Bacteria|p__Myxococcota|o__Polyangiales|f__Polyangiaceae|g__Sorangium	3715
k__Bacteria|p__Myxococcota|o__Polyangiales|f__Polyangiaceae|g__Sorangium|s__Sorangium_cellulosum	3715
k__Bacteria|p__Myxococcota|c__Myxococcia	12436
k__Bacteria|p__Myxococcota|c__Myxococcia|o__Myxococcales	12436
k__Bacteria|p__Myxococcota|c__Myxococcia|o__Myxococcales|f__Vulgatibacteraceae	675
k__Bacteria|p__Myxococcota|c__Myxococcia|o__Myxococcales|f__Vulgatibacteraceae|g__Vulgatibacter	675
k__Bacteria|p__Myxococcota|c__Myxococcia|o__Myxococcales|f__Vulgatibacteraceae|g__Vulgatibacter|s__Vulgatibacter_incomptus	675
k__Bacteria|p__Myxococcota|c__Myxococcia|o__Myxococcales|f__Archangiaceae	2733
k__Bacteria|p__Myxococcota|c__Myxococcia|o__Myxococcales|f__Archangiaceae|g__Stigmatella	298
k__Bacteria|p__Myxococcota|c__Myxococcia|o__Myxococcales|f__Archangiaceae|g__Stigmatella|s__Stigmatella_aurantiaca	298
k__Bacteria|p__Myxococcota|c__Myxococcia|o__Myxococcales|f__Archangiaceae|g__Melittangium	375
k__Bacteria|p__Myxococcota|c__Myxococcia|o__Myxococcales|f__Archangiaceae|g__Melittangium|s__Melittangium_boletus	375
k__Bacteria|p__Myxococcota|c__Myxococcia|o__Myxococcales|f__Archangiaceae|g__Cystobacter	663
k__Bacteria|p__Myxococcota|c__Myxococcia|o__Myxococcales|f__Archangiaceae|g__Cystobacter|s__Cystobacter_fuscus	663
k__Bacteria|p__Myxococcota|c__Myxococcia|o__Myxococcales|f__Archangiaceae|g__Archangium	1395
k__Bacteria|p__Myxococcota|c__Myxococcia|o__Myxococcales|f__Archangiaceae|g__Archangium|s__Archangium_gephyra	365
k__Bacteria|p__Myxococcota|c__Myxococcia|o__Myxococcales|f__Archangiaceae|g__Archangium|s__Archangium_violaceum	1029
k__Bacteria|p__Myxococcota|c__Myxococcia|o__Myxococcales|f__Anaeromyxobacteraceae	4233
k__Bacteria|p__Myxococcota|c__Myxococcia|o__Myxococcales|f__Anaeromyxobacteraceae|g__Anaeromyxobacter	4233
k__Bacteria|p__Myxococcota|c__Myxococcia|o__Myxococcales|f__Anaeromyxobacteraceae|g__Anaeromyxobacter|s__Anaeromyxobacter_dehalogenans	1198
k__Bacteria|p__Myxococcota|c__Myxococcia|o__Myxococcales|f__Anaeromyxobacteraceae|g__Anaeromyxobacter|s__Anaeromyxobacter_paludicola	642
k__Bacteria|p__Myxococcota|c__Myxococcia|o__Myxococcales|f__Anaeromyxobacteraceae|g__Anaeromyxobacter|s__Anaeromyxobacter_oryzae	1148
k__Bacteria|p__Myxococcota|c__Myxococcia|o__Myxococcales|f__Anaeromyxobacteraceae|g__Anaeromyxobacter|s__Anaeromyxobacter_sp.K	629
k__Bacteria|p__Myxococcota|c__Myxococcia|o__Myxococcales|f__Anaeromyxobacteraceae|g__Anaeromyxobacter|s__Anaeromyxobacter_sp.Fw109-5	613
k__Bacteria|p__Myxococcota|c__Myxococcia|o__Myxococcales|f__Myxococcaceae	4793
k__Bacteria|p__Myxococcota|c__Myxococcia|o__Myxococcales|f__Myxococcaceae|g__Pyxidicoccus	513
k__Bacteria|p__Myxococcota|c__Myxococcia|o__Myxococcales|f__Myxococcaceae|g__Pyxidicoccus|s__Pyxidicoccus_parkwaysis	513
k__Bacteria|p__Myxococcota|c__Myxococcia|o__Myxococcales|f__Myxococcaceae|g__Corallococcus	1930
k__Bacteria|p__Myxococcota|c__Myxococcia|o__Myxococcales|f__Myxococcaceae|g__Corallococcus|s__Corallococcus_macrosporus	188
k__Bacteria|p__Myxococcota|c__Myxococcia|o__Myxococcales|f__Myxococcaceae|g__Corallococcus|s__Corallococcus_sp.NCRR	140
k__Bacteria|p__Myxococcota|c__Myxococcia|o__Myxococcales|f__Myxococcaceae|g__Corallococcus|s__Corallococcus_sp.EGB	347
k__Bacteria|p__Myxococcota|c__Myxococcia|o__Myxococcales|f__Myxococcaceae|g__Corallococcus|s__Corallococcus_coralloides	1253
k__Bacteria|p__Myxococcota|c__Myxococcia|o__Myxococcales|f__Myxococcaceae|g__Myxococcus	2350
k__Bacteria|p__Myxococcota|c__Myxococcia|o__Myxococcales|f__Myxococcaceae|g__Myxococcus|s__Myxococcus_stipitatus	132
k__Bacteria|p__Myxococcota|c__Myxococcia|o__Myxococcales|f__Myxococcaceae|g__Myxococcus|s__Myxococcus_landrumus	140
k__Bacteria|p__Myxococcota|c__Myxococcia|o__Myxococcales|f__Myxococcaceae|g__Myxococcus|s__Myxococcus_hansupus	269
k__Bacteria|p__Myxococcota|c__Myxococcia|o__Myxococcales|f__Myxococcaceae|g__Myxococcus|s__Myxococcus_sp.SDU36	126
k__Bacteria|p__Myxococcota|c__Myxococcia|o__Myxococcales|f__Myxococcaceae|g__Myxococcus|s__Myxococcus_sp.MxC21-1	305
k__Bacteria|p__Myxococcota|c__Myxococcia|o__Myxococcales|f__Myxococcaceae|g__Myxococcus|s__Myxococcus_xanthus	1376
k__Bacteria|p__Acidobacteriota	21619
k__Bacteria|p__Acidobacteriota|c__Blastocatellia	1809
k__Bacteria|p__Acidobacteriota|c__Blastocatellia|g__Chloracidobacterium	1809
k__Bacteria|p__Acidobacteriota|c__Blastocatellia|g__Chloracidobacterium|s__Chloracidobacterium_validum	297
k__Bacteria|p__Acidobacteriota|c__Blastocatellia|g__Chloracidobacterium|s__Chloracidobacterium_aggregatum	400
k__Bacteria|p__Acidobacteriota|c__Blastocatellia|g__Chloracidobacterium|s__Chloracidobacterium_thermophilum	1111
k__Bacteria|p__Acidobacteriota|c__Vicinamibacteria	2033
k__Bacteria|p__Acidobacteriota|c__Vicinamibacteria|o__Vicinamibacterales	2033
k__Bacteria|p__Acidobacteriota|c__Vicinamibacteria|o__Vicinamibacterales|f__Vicinamibacteraceae	2033
k__Bacteria|p__Acidobacteriota|c__Vicinamibacteria|o__Vicinamibacterales|f__Vicinamibacteraceae|g__Luteitalea	2033
k__Bacteria|p__Acidobacteriota|c__Vicinamibacteria|o__Vicinamibacterales|f__Vicinamibacteraceae|g__Luteitalea|s__Luteitalea_pratensis	611
k__Bacteria|p__Acidobacteriota|c__Vicinamibacteria|o__Vicinamibacterales|f__Vicinamibacteraceae|g__Luteitalea|s__Luteitalea_sp.TBR-22	1421
k__Bacteria|p__Acidobacteriota|c__Holophagae	7952
k__Bacteria|p__Acidobacteriota|c__Holophagae|o__Thermotomaculales	187
k__Bacteria|p__Acidobacteriota|c__Holophagae|o__Thermotomaculales|f__Thermotomaculaceae	187
k__Bacteria|p__Acidobacteriota|c__Holophagae|o__Thermotomaculales|f__Thermotomaculaceae|g__Thermotomaculum	187
k__Bacteria|p__Acidobacteriota|c__Holophagae|o__Thermotomaculales|f__Thermotomaculaceae|g__Thermotomaculum|s__Thermotomaculum_hydrothermale	187
k__Bacteria|p__Acidobacteriota|c__Holophagae|o__Acanthopleuribacterales	2933
k__Bacteria|p__Acidobacteriota|c__Holophagae|o__Acanthopleuribacterales|f__Acanthopleuribacteraceae	2933
k__Bacteria|p__Acidobacteriota|c__Holophagae|o__Acanthopleuribacterales|f__Acanthopleuribacteraceae|g__Sulfidibacter	2933
k__Bacteria|p__Acidobacteriota|c__Holophagae|o__Acanthopleuribacterales|f__Acanthopleuribacteraceae|g__Sulfidibacter|s__Sulfidibacter_corallicola	2933
k__Bacteria|p__Acidobacteriota|c__Holophagae|o__Holophagales	4831
k__Bacteria|p__Acidobacteriota|c__Holophagae|o__Holophagales|f__Holophagaceae	4831
k__Bacteria|p__Acidobacteriota|c__Holophagae|o__Holophagales|f__Holophagaceae|g__Holophaga	260
k__Bacteria|p__Acidobacteriota|c__Holophagae|o__Holophagales|f__Holophagaceae|g__Holophaga|s__uncultured_Holophaga_sp.	260
k__Bacteria|p__Acidobacteriota|c__Holophagae|o__Holophagales|f__Holophagaceae|g__Mesoterricola	1289
k__Bacteria|p__Acidobacteriota|c__Holophagae|o__Holophagales|f__Holophagaceae|g__Mesoterricola|s__Mesoterricola_silvestris	383
k__Bacteria|p__Acidobacteriota|c__Holophagae|o__Holophagales|f__Holophagaceae|g__Mesoterricola|s__Mesoterricola_sediminis	906
k__Bacteria|p__Acidobacteriota|c__Holophagae|o__Holophagales|f__Holophagaceae|g__Geothrix	3281
k__Bacteria|p__Acidobacteriota|c__Holophagae|o__Holophagales|f__Holophagaceae|g__Geothrix|s__Geothrix_oryzae	639
k__Bacteria|p__Acidobacteriota|c__Holophagae|o__Holophagales|f__Holophagaceae|g__Geothrix|s__Geothrix_sp.21YS21S-2	539
k__Bacteria|p__Acidobacteriota|c__Holophagae|o__Holophagales|f__Holophagaceae|g__Geothrix|s__Geothrix_sp.21YS21S-4	593
k__Bacteria|p__Acidobacteriota|c__Holophagae|o__Holophagales|f__Holophagaceae|g__Geothrix|s__Geothrix_sp.	735
k__Bacteria|p__Acidobacteriota|c__Holophagae|o__Holophagales|f__Holophagaceae|g__Geothrix|s__Geothrix_sp.PMB-07	773
k__Bacteria|p__Acidobacteriota|c__Terriglobia	9823
k__Bacteria|p__Acidobacteriota|c__Terriglobia|o__Bryobacterales	845
k__Bacteria|p__Acidobacteriota|c__Terriglobia|o__Bryobacterales|f__Bryobacteraceae	845
k__Bacteria|p__Acidobacteriota|c__Terriglobia|o__Bryobacterales|f__Bryobacteraceae|g__Paludibaculum	845
k__Bacteria|p__Acidobacteriota|c__Terriglobia|o__Bryobacterales|f__Bryobacteraceae|g__Paludibaculum|s__Paludibaculum_fermentans	356
k__Bacteria|p__Acidobacteriota|c__Terriglobia|o__Bryobacterales|f__Bryobacteraceae|g__Paludibaculum|s__uncultured_Paludibaculum_sp.	488
k__Bacteria|p__Acidobacteriota|c__Terriglobia|o__Terriglobales	8978
k__Bacteria|p__Acidobacteriota|c__Terriglobia|o__Terriglobales|f__Acidobacteriaceae	8978
k__Bacteria|p__Acidobacteriota|c__Terriglobia|o__Terriglobales|f__Acidobacteriaceae|g__Acidisarcina	181
k__Bacteria|p__Acidobacteriota|c__Terriglobia|o__Terriglobales|f__Acidobacteriaceae|g__Acidisarcina|s__Acidisarcina_polymorpha	181
k__Bacteria|p__Acidobacteriota|c__Terriglobia|o__Terriglobales|f__Acidobacteriaceae|g__Alloacidobacterium	188
k__Bacteria|p__Acidobacteriota|c__Terriglobia|o__Terriglobales|f__Acidobacteriaceae|g__Alloacidobacterium|s__Alloacidobacterium_dinghuense	188
k__Bacteria|p__Acidobacteriota|c__Terriglobia|o__Terriglobales|f__Acidobacteriaceae|g__Acidobacterium	275
k__Bacteria|p__Acidobacteriota|c__Terriglobia|o__Terriglobales|f__Acidobacteriaceae|g__Acidobacterium|s__Acidobacterium_capsulatum	275
k__Bacteria|p__Acidobacteriota|c__Terriglobia|o__Terriglobales|f__Acidobacteriaceae|g__Occallatibacter	397
k__Bacteria|p__Acidobacteriota|c__Terriglobia|o__Terriglobales|f__Acidobacteriaceae|g__Occallatibacter|s__Occallatibacter_riparius	397
k__Bacteria|p__Acidobacteriota|c__Terriglobia|o__Terriglobales|f__Acidobacteriaceae|g__Terriglobus	590
k__Bacteria|p__Acidobacteriota|c__Terriglobia|o__Terriglobales|f__Acidobacteriaceae|g__Terriglobus|s__Terriglobus_saanensis	119
k__Bacteria|p__Acidobacteriota|c__Terriglobia|o__Terriglobales|f__Acidobacteriaceae|g__Terriglobus|s__Terriglobus_albidus	118
k__Bacteria|p__Acidobacteriota|c__Terriglobia|o__Terriglobales|f__Acidobacteriaceae|g__Terriglobus|s__Terriglobus_roseus	352
k__Bacteria|p__Acidobacteriota|c__Terriglobia|o__Terriglobales|f__Acidobacteriaceae|g__Koribacter	636
k__Bacteria|p__Acidobacteriota|c__Terriglobia|o__Terriglobales|f__Acidobacteriaceae|g__Koribacter|s__Candidatus_Koribacter_versatilis	636
k__Bacteria|p__Acidobacteriota|c__Terriglobia|o__Terriglobales|f__Acidobacteriaceae|g__Granulicella	2632
k__Bacteria|p__Acidobacteriota|c__Terriglobia|o__Terriglobales|f__Acidobacteriaceae|g__Granulicella|s__Granulicella_tundricola	273
k__Bacteria|p__Acidobacteriota|c__Terriglobia|o__Terriglobales|f__Acidobacteriaceae|g__Granulicella|s__Granulicella_mallensis	608
k__Bacteria|p__Acidobacteriota|c__Terriglobia|o__Terriglobales|f__Acidobacteriaceae|g__Granulicella|s__Granulicella_sp.WH15	287
k__Bacteria|p__Acidobacteriota|c__Terriglobia|o__Terriglobales|f__Acidobacteriaceae|g__Granulicella|s__Granulicella_sp.5B5	1463
k__Bacteria|p__Acidobacteriota|c__Terriglobia|o__Terriglobales|f__Acidobacteriaceae|g__Edaphobacter	4076
k__Bacteria|p__Acidobacteriota|c__Terriglobia|o__Terriglobales|f__Acidobacteriaceae|g__Edaphobacter|s__Edaphobacter_sp.4G125	109
k__Bacteria|p__Acidobacteriota|c__Terriglobia|o__Terriglobales|f__Acidobacteriaceae|g__Edaphobacter|s__Edaphobacter_sp.12200R-103	153
k__Bacteria|p__Acidobacteriota|c__Terriglobia|o__Terriglobales|f__Acidobacteriaceae|g__Edaphobacter|s__Edaphobacter_flagellatus	365
k__Bacteria|p__Acidobacteriota|c__Terriglobia|o__Terriglobales|f__Acidobacteriaceae|g__Edaphobacter|s__Edaphobacter_lichenicola	3447
k__Bacteria|p__Lentisphaerota	159
k__Bacteria|p__Lentisphaerota|c__Lentisphaeria	159
k__Bacteria|p__Lentisphaerota|c__Lentisphaeria|o__Lentisphaerales	159
k__Bacteria|p__Lentisphaerota|c__Lentisphaeria|o__Lentisphaerales|f__Lentisphaeraceae	159
k__Bacteria|p__Lentisphaerota|c__Lentisphaeria|o__Lentisphaerales|f__Lentisphaeraceae|g__Lentisphaera	159
k__Bacteria|p__Lentisphaerota|c__Lentisphaeria|o__Lentisphaerales|f__Lentisphaeraceae|g__Lentisphaera|s__Lentisphaera_profundi	159
k__Bacteria|p__Kiritimatiellota	820
k__Bacteria|p__Kiritimatiellota|c__Tichowtungiia	181
k__Bacteria|p__Kiritimatiellota|c__Tichowtungiia|o__Tichowtungiales	181
k__Bacteria|p__Kiritimatiellota|c__Tichowtungiia|o__Tichowtungiales|f__Tichowtungiaceae	181
k__Bacteria|p__Kiritimatiellota|c__Tichowtungiia|o__Tichowtungiales|f__Tichowtungiaceae|g__Tichowtungia	181
k__Bacteria|p__Kiritimatiellota|c__Tichowtungiia|o__Tichowtungiales|f__Tichowtungiaceae|g__Tichowtungia|s__Tichowtungia_aerotolerans	181
k__Bacteria|p__Kiritimatiellota|c__Kiritimatiellia	638
k__Bacteria|p__Kiritimatiellota|c__Kiritimatiellia|o__Kiritimatiellales	638
k__Bacteria|p__Kiritimatiellota|c__Kiritimatiellia|o__Kiritimatiellales|f__Kiritimatiellaceae	638
k__Bacteria|p__Kiritimatiellota|c__Kiritimatiellia|o__Kiritimatiellales|f__Kiritimatiellaceae|g__Kiritimatiella	638
k__Bacteria|p__Kiritimatiellota|c__Kiritimatiellia|o__Kiritimatiellales|f__Kiritimatiellaceae|g__Kiritimatiella|s__Kiritimatiella_glycovorans	638
k__Bacteria|p__Chlamydiota	2283
k__Bacteria|p__Chlamydiota|c__Chlamydiia	2283
k__Bacteria|p__Chlamydiota|c__Chlamydiia|o__Chlamydiales	614
k__Bacteria|p__Chlamydiota|c__Chlamydiia|o__Chlamydiales|f__Chlamydiaceae	614
k__Bacteria|p__Chlamydiota|c__Chlamydiia|o__Chlamydiales|f__Chlamydiaceae|g__Chlamydiifrater	60
k__Bacteria|p__Chlamydiota|c__Chlamydiia|o__Chlamydiales|f__Chlamydiaceae|g__Chlamydiifrater|s__Chlamydiifrater_volucris	22
k__Bacteria|p__Chlamydiota|c__Chlamydiia|o__Chlamydiales|f__Chlamydiaceae|g__Chlamydiifrater|s__Chlamydiifrater_phoenicopteri	38
k__Bacteria|p__Chlamydiota|c__Chlamydiia|o__Chlamydiales|f__Chlamydiaceae|g__Chlamydia	553
k__Bacteria|p__Chlamydiota|c__Chlamydiia|o__Chlamydiales|f__Chlamydiaceae|g__Chlamydia|s__Chlamydia_crocodili	15
k__Bacteria|p__Chlamydiota|c__Chlamydiia|o__Chlamydiales|f__Chlamydiaceae|g__Chlamydia|s__Candidatus_Chlamydia_sanziniae	15
k__Bacteria|p__Chlamydiota|c__Chlamydiia|o__Chlamydiales|f__Chlamydiaceae|g__Chlamydia|s__Chlamydia_pneumoniae	17
k__Bacteria|p__Chlamydiota|c__Chlamydiia|o__Chlamydiales|f__Chlamydiaceae|g__Chlamydia|s__Chlamydia_muridarum	23
k__Bacteria|p__Chlamydiota|c__Chlamydiia|o__Chlamydiales|f__Chlamydiaceae|g__Chlamydia|s__Chlamydia_gallinacea	19
k__Bacteria|p__Chlamydiota|c__Chlamydiia|o__Chlamydiales|f__Chlamydiaceae|g__Chlamydia|s__Chlamydia_serpentis	20
k__Bacteria|p__Chlamydiota|c__Chlamydiia|o__Chlamydiales|f__Chlamydiaceae|g__Chlamydia|s__Chlamydia_felis	19
k__Bacteria|p__Chlamydiota|c__Chlamydiia|o__Chlamydiales|f__Chlamydiaceae|g__Chlamydia|s__Chlamydia_suis	40
k__Bacteria|p__Chlamydiota|c__Chlamydiia|o__Chlamydiales|f__Chlamydiaceae|g__Chlamydia|s__Chlamydia_pecorum	39
k__Bacteria|p__Chlamydiota|c__Chlamydiia|o__Chlamydiales|f__Chlamydiaceae|g__Chlamydia|s__Chlamydia_avium	59
k__Bacteria|p__Chlamydiota|c__Chlamydiia|o__Chlamydiales|f__Chlamydiaceae|g__Chlamydia|s__Chlamydia_abortus	281
k__Bacteria|p__Chlamydiota|c__Chlamydiia|o__Parachlamydiales	1669
k__Bacteria|p__Chlamydiota|c__Chlamydiia|o__Parachlamydiales|f__Waddliaceae	59
k__Bacteria|p__Chlamydiota|c__Chlamydiia|o__Parachlamydiales|f__Waddliaceae|g__Waddlia	59
k__Bacteria|p__Chlamydiota|c__Chlamydiia|o__Parachlamydiales|f__Waddliaceae|g__Waddlia|s__Waddlia_chondrophila	59
k__Bacteria|p__Chlamydiota|c__Chlamydiia|o__Parachlamydiales|f__Rhabdochlamydiaceae	216
k__Bacteria|p__Chlamydiota|c__Chlamydiia|o__Parachlamydiales|f__Rhabdochlamydiaceae|g__Rhabdochlamydia	216
k__Bacteria|p__Chlamydiota|c__Chlamydiia|o__Parachlamydiales|f__Rhabdochlamydiaceae|g__Rhabdochlamydia|s__Candidatus_Rhabdochlamydia_porcellionis	115
k__Bacteria|p__Chlamydiota|c__Chlamydiia|o__Parachlamydiales|f__Rhabdochlamydiaceae|g__Rhabdochlamydia|s__Candidatus_Rhabdochlamydia_oedothoracis	100
k__Bacteria|p__Chlamydiota|c__Chlamydiia|o__Parachlamydiales|f__Criblamydiaceae	274
k__Bacteria|p__Chlamydiota|c__Chlamydiia|o__Parachlamydiales|f__Criblamydiaceae|g__Criblamydia	274
k__Bacteria|p__Chlamydiota|c__Chlamydiia|o__Parachlamydiales|f__Criblamydiaceae|g__Criblamydia|s__Criblamydia_sequanensis	274
k__Bacteria|p__Chlamydiota|c__Chlamydiia|o__Parachlamydiales|f__Simkaniaceae	320
k__Bacteria|p__Chlamydiota|c__Chlamydiia|o__Parachlamydiales|f__Simkaniaceae|g__Simkania	94
k__Bacteria|p__Chlamydiota|c__Chlamydiia|o__Parachlamydiales|f__Simkaniaceae|g__Simkania|s__Simkania_negevensis	94
k__Bacteria|p__Chlamydiota|c__Chlamydiia|o__Parachlamydiales|f__Simkaniaceae|g__Neptunochlamydia	225
k__Bacteria|p__Chlamydiota|c__Chlamydiia|o__Parachlamydiales|f__Simkaniaceae|g__Neptunochlamydia|s__Candidatus_Neptunochlamydia_sp.REUL1	225
k__Bacteria|p__Chlamydiota|c__Chlamydiia|o__Parachlamydiales|f__Parachlamydiaceae	798
k__Bacteria|p__Chlamydiota|c__Chlamydiia|o__Parachlamydiales|f__Parachlamydiaceae|g__Neochlamydia	171
k__Bacteria|p__Chlamydiota|c__Chlamydiia|o__Parachlamydiales|f__Parachlamydiaceae|g__Neochlamydia|s__Neochlamydia_sp.S13	171
k__Bacteria|p__Chlamydiota|c__Chlamydiia|o__Parachlamydiales|f__Parachlamydiaceae|g__Parachlamydia	286
k__Bacteria|p__Chlamydiota|c__Chlamydiia|o__Parachlamydiales|f__Parachlamydiaceae|g__Parachlamydia|s__Parachlamydia_acanthamoebae	286
k__Bacteria|p__Chlamydiota|c__Chlamydiia|o__Parachlamydiales|f__Parachlamydiaceae|g__Protochlamydia	340
k__Bacteria|p__Chlamydiota|c__Chlamydiia|o__Parachlamydiales|f__Parachlamydiaceae|g__Protochlamydia|s__Candidatus_Protochlamydia_amoebophila	171
k__Bacteria|p__Chlamydiota|c__Chlamydiia|o__Parachlamydiales|f__Parachlamydiaceae|g__Protochlamydia|s__Candidatus_Protochlamydia_naegleriophila	168
k__Bacteria|p__Candidatus_Omnitrophota	13527
k__Bacteria|p__Candidatus_Omnitrophota|g__Velamenicoccus	13527
k__Bacteria|p__Candidatus_Omnitrophota|g__Velamenicoccus|s__Candidatus_Velamenicoccus_archaeovorus	13527
k__Bacteria|p__Verrucomicrobiota	22135
k__Bacteria|p__Verrucomicrobiota|c__Spartobacteria	68
k__Bacteria|p__Verrucomicrobiota|c__Spartobacteria|g__Xiphinematobacter	68
k__Bacteria|p__Verrucomicrobiota|c__Spartobacteria|g__Xiphinematobacter|s__Candidatus_Xiphinematobacter_sp.Idaho_Grape	68
k__Bacteria|p__Verrucomicrobiota|c__Methylacidiphilae	988
k__Bacteria|p__Verrucomicrobiota|c__Methylacidiphilae|o__Methylacidiphilales	988
k__Bacteria|p__Verrucomicrobiota|c__Methylacidiphilae|o__Methylacidiphilales|f__Methylacidiphilaceae	988
k__Bacteria|p__Verrucomicrobiota|c__Methylacidiphilae|o__Methylacidiphilales|f__Methylacidiphilaceae|g__Methylacidiphilum_(ex_Ratnadevi_et_al.2023)	988
k__Bacteria|p__Verrucomicrobiota|c__Methylacidiphilae|o__Methylacidiphilales|f__Methylacidiphilaceae|g__Methylacidiphilum_(ex_Ratnadevi_et_al.2023)|s__Candidatus_Methylacidiphilum_fumarolicum	18
k__Bacteria|p__Verrucomicrobiota|c__Methylacidiphilae|o__Methylacidiphilales|f__Methylacidiphilaceae|g__Methylacidiphilum_(ex_Ratnadevi_et_al.2023)|s__Methylacidiphilum_kamchatkense	34
k__Bacteria|p__Verrucomicrobiota|c__Methylacidiphilae|o__Methylacidiphilales|f__Methylacidiphilaceae|g__Methylacidiphilum_(ex_Ratnadevi_et_al.2023)|s__Candidatus_Methylacidiphilum_infernorum	69
k__Bacteria|p__Verrucomicrobiota|c__Methylacidiphilae|o__Methylacidiphilales|f__Methylacidiphilaceae|g__Methylacidiphilum_(ex_Ratnadevi_et_al.2023)|s__Methylacidiphilum_caldifontis	865
k__Bacteria|p__Verrucomicrobiota|g__Methylacidimicrobium	5142
k__Bacteria|p__Verrucomicrobiota|g__Methylacidimicrobium|s__Methylacidimicrobium_sp.B4	194
k__Bacteria|p__Verrucomicrobiota|g__Methylacidimicrobium|s__Methylacidimicrobium_sp.AP8	4947
k__Bacteria|p__Verrucomicrobiota|c__Verrucomicrobiae	6557
k__Bacteria|p__Verrucomicrobiota|c__Verrucomicrobiae|o__Limisphaerales	786
k__Bacteria|p__Verrucomicrobiota|c__Verrucomicrobiae|o__Limisphaerales|f__Fontisphaeraceae	786
k__Bacteria|p__Verrucomicrobiota|c__Verrucomicrobiae|o__Limisphaerales|f__Fontisphaeraceae|g__Fontisphaera	786
k__Bacteria|p__Verrucomicrobiota|c__Verrucomicrobiae|o__Limisphaerales|f__Fontisphaeraceae|g__Fontisphaera|s__Fontisphaera_persica	786
k__Bacteria|p__Verrucomicrobiota|c__Verrucomicrobiae|o__Verrucomicrobiales	5771
k__Bacteria|p__Verrucomicrobiota|c__Verrucomicrobiae|o__Verrucomicrobiales|f__Verrucomicrobiaceae	2216
k__Bacteria|p__Verrucomicrobiota|c__Verrucomicrobiae|o__Verrucomicrobiales|f__Verrucomicrobiaceae|g__Sulfuriroseicoccus	300
k__Bacteria|p__Verrucomicrobiota|c__Verrucomicrobiae|o__Verrucomicrobiales|f__Verrucomicrobiaceae|g__Sulfuriroseicoccus|s__Sulfuriroseicoccus_oceanibius	300
k__Bacteria|p__Verrucomicrobiota|c__Verrucomicrobiae|o__Verrucomicrobiales|f__Verrucomicrobiaceae|g__Roseimicrobium	545
k__Bacteria|p__Verrucomicrobiota|c__Verrucomicrobiae|o__Verrucomicrobiales|f__Verrucomicrobiaceae|g__Roseimicrobium|s__Roseimicrobium_sp.ORNL1	545
k__Bacteria|p__Verrucomicrobiota|c__Verrucomicrobiae|o__Verrucomicrobiales|f__Verrucomicrobiaceae|g__Verrucomicrobium	585
k__Bacteria|p__Verrucomicrobiota|c__Verrucomicrobiae|o__Verrucomicrobiales|f__Verrucomicrobiaceae|g__Verrucomicrobium|s__Verrucomicrobium_spinosum	238
k__Bacteria|p__Verrucomicrobiota|c__Verrucomicrobiae|o__Verrucomicrobiales|f__Verrucomicrobiaceae|g__Verrucomicrobium|s__Verrucomicrobium_sp.GAS474	346
k__Bacteria|p__Verrucomicrobiota|c__Verrucomicrobiae|o__Verrucomicrobiales|f__Verrucomicrobiaceae|g__Luteolibacter	784
k__Bacteria|p__Verrucomicrobiota|c__Verrucomicrobiae|o__Verrucomicrobiales|f__Verrucomicrobiaceae|g__Luteolibacter|s__Luteolibacter_sp.SL250	187
k__Bacteria|p__Verrucomicrobiota|c__Verrucomicrobiae|o__Verrucomicrobiales|f__Verrucomicrobiaceae|g__Luteolibacter|s__Luteolibacter_ambystomatis	286
k__Bacteria|p__Verrucomicrobiota|c__Verrucomicrobiae|o__Verrucomicrobiales|f__Verrucomicrobiaceae|g__Luteolibacter|s__Luteolibacter_luteus	310
k__Bacteria|p__Verrucomicrobiota|c__Verrucomicrobiae|o__Verrucomicrobiales|f__Akkermansiaceae	3555
k__Bacteria|p__Verrucomicrobiota|c__Verrucomicrobiae|o__Verrucomicrobiales|f__Akkermansiaceae|g__Akkermansia	3555
k__Bacteria|p__Verrucomicrobiota|c__Verrucomicrobiae|o__Verrucomicrobiales|f__Akkermansiaceae|g__Akkermansia|s__Candidatus_Akkermansia_timonensis	281
k__Bacteria|p__Verrucomicrobiota|c__Verrucomicrobiae|o__Verrucomicrobiales|f__Akkermansiaceae|g__Akkermansia|s__Akkermansia_sp.N21116	67
k__Bacteria|p__Verrucomicrobiota|c__Verrucomicrobiae|o__Verrucomicrobiales|f__Akkermansiaceae|g__Akkermansia|s__Akkermansia_muciniphila	278
k__Bacteria|p__Verrucomicrobiota|c__Verrucomicrobiae|o__Verrucomicrobiales|f__Akkermansiaceae|g__Akkermansia|s__Akkermansia_glycaniphila	2928
k__Bacteria|p__Verrucomicrobiota|c__Opitutae	9379
k__Bacteria|p__Verrucomicrobiota|c__Opitutae|o__Puniceicoccales	1524
k__Bacteria|p__Verrucomicrobiota|c__Opitutae|o__Puniceicoccales|g__Candidatus_Pelagisphaera	135
k__Bacteria|p__Verrucomicrobiota|c__Opitutae|o__Puniceicoccales|g__Candidatus_Pelagisphaera|s__Candidatus_Pelagisphaera_phototrophica	135
k__Bacteria|p__Verrucomicrobiota|c__Opitutae|o__Puniceicoccales|f__Coraliomargaritaceae	223
k__Bacteria|p__Verrucomicrobiota|c__Opitutae|o__Puniceicoccales|f__Coraliomargaritaceae|g__Coraliomargarita	223
k__Bacteria|p__Verrucomicrobiota|c__Opitutae|o__Puniceicoccales|f__Coraliomargaritaceae|g__Coraliomargarita|s__Coraliomargarita_akajimensis	89
k__Bacteria|p__Verrucomicrobiota|c__Opitutae|o__Puniceicoccales|f__Coraliomargaritaceae|g__Coraliomargarita|s__Coraliomargarita_sp.J2-16	134
k__Bacteria|p__Verrucomicrobiota|c__Opitutae|o__Puniceicoccales|f__Cerasicoccaceae	514
k__Bacteria|p__Verrucomicrobiota|c__Opitutae|o__Puniceicoccales|f__Cerasicoccaceae|g__Ruficoccus	514
k__Bacteria|p__Verrucomicrobiota|c__Opitutae|o__Puniceicoccales|f__Cerasicoccaceae|g__Ruficoccus|s__Ruficoccus_sp.ZRK36	514
k__Bacteria|p__Verrucomicrobiota|c__Opitutae|o__Puniceicoccales|f__Puniceicoccaceae	650
k__Bacteria|p__Verrucomicrobiota|c__Opitutae|o__Puniceicoccales|f__Puniceicoccaceae|g__Puniceicoccus	650
k__Bacteria|p__Verrucomicrobiota|c__Opitutae|o__Puniceicoccales|f__Puniceicoccaceae|g__Puniceicoccus|s__Puniceicoccus_sp.CR14	650
k__Bacteria|p__Verrucomicrobiota|c__Opitutae|o__Opitutales	7854
k__Bacteria|p__Verrucomicrobiota|c__Opitutae|o__Opitutales|f__Opitutaceae	7854
k__Bacteria|p__Verrucomicrobiota|c__Opitutae|o__Opitutales|f__Opitutaceae|g__Nibricoccus	446
k__Bacteria|p__Verrucomicrobiota|c__Opitutae|o__Opitutales|f__Opitutaceae|g__Nibricoccus|s__Nibricoccus_aquaticus	446
k__Bacteria|p__Verrucomicrobiota|c__Opitutae|o__Opitutales|f__Opitutaceae|g__Ereboglobus	500
k__Bacteria|p__Verrucomicrobiota|c__Opitutae|o__Opitutales|f__Opitutaceae|g__Ereboglobus|s__Ereboglobus_luteus	500
k__Bacteria|p__Verrucomicrobiota|c__Opitutae|o__Opitutales|f__Opitutaceae|g__Lacunisphaera	1193
k__Bacteria|p__Verrucomicrobiota|c__Opitutae|o__Opitutales|f__Opitutaceae|g__Lacunisphaera|s__Lacunisphaera_limnophila	1193
k__Bacteria|p__Verrucomicrobiota|c__Opitutae|o__Opitutales|f__Opitutaceae|g__Horticoccus	1389
k__Bacteria|p__Verrucomicrobiota|c__Opitutae|o__Opitutales|f__Opitutaceae|g__Horticoccus|s__Horticoccus_luteus	1389
k__Bacteria|p__Verrucomicrobiota|c__Opitutae|o__Opitutales|f__Opitutaceae|g__Opitutus	4325
k__Bacteria|p__Verrucomicrobiota|c__Opitutae|o__Opitutales|f__Opitutaceae|g__Opitutus|s__Opitutus_terrae	2067
k__Bacteria|p__Verrucomicrobiota|c__Opitutae|o__Opitutales|f__Opitutaceae|g__Opitutus|s__Opitutus_sp.GAS368	2258
k__Bacteria|p__Planctomycetota	37087
k__Bacteria|p__Planctomycetota|c__Candidatus_Uabimicrobiia	252
k__Bacteria|p__Planctomycetota|c__Candidatus_Uabimicrobiia|o__Candidatus_Uabimicrobiales	252
k__Bacteria|p__Planctomycetota|c__Candidatus_Uabimicrobiia|o__Candidatus_Uabimicrobiales|f__Candidatus_Uabimicrobiaceae	252
k__Bacteria|p__Planctomycetota|c__Candidatus_Uabimicrobiia|o__Candidatus_Uabimicrobiales|f__Candidatus_Uabimicrobiaceae|g__Candidatus_Uabimicrobium	252
k__Bacteria|p__Planctomycetota|c__Candidatus_Uabimicrobiia|o__Candidatus_Uabimicrobiales|f__Candidatus_Uabimicrobiaceae|g__Candidatus_Uabimicrobium|s__Candidatus_Uabimicrobium_amorphum	252
k__Bacteria|p__Planctomycetota|c__Candidatus_Brocadiia	2143
k__Bacteria|p__Planctomycetota|c__Candidatus_Brocadiia|o__Candidatus_Brocadiales	2143
k__Bacteria|p__Planctomycetota|c__Candidatus_Brocadiia|o__Candidatus_Brocadiales|f__Candidatus_Brocadiaceae	2143
k__Bacteria|p__Planctomycetota|c__Candidatus_Brocadiia|o__Candidatus_Brocadiales|f__Candidatus_Brocadiaceae|g__Kuenenia	2143
k__Bacteria|p__Planctomycetota|c__Candidatus_Brocadiia|o__Candidatus_Brocadiales|f__Candidatus_Brocadiaceae|g__Kuenenia|s__Candidatus_Kuenenia_stuttgartiensis	2143
k__Bacteria|p__Planctomycetota|c__Phycisphaerae	4174
k__Bacteria|p__Planctomycetota|c__Phycisphaerae|o__Tepidisphaerales	385
k__Bacteria|p__Planctomycetota|c__Phycisphaerae|o__Tepidisphaerales|f__Tepidisphaeraceae	385
k__Bacteria|p__Planctomycetota|c__Phycisphaerae|o__Tepidisphaerales|f__Tepidisphaeraceae|g__Humisphaera	385
k__Bacteria|p__Planctomycetota|c__Phycisphaerae|o__Tepidisphaerales|f__Tepidisphaeraceae|g__Humisphaera|s__Humisphaera_borealis	385
k__Bacteria|p__Planctomycetota|c__Phycisphaerae|o__Sedimentisphaerales	714
k__Bacteria|p__Planctomycetota|c__Phycisphaerae|o__Sedimentisphaerales|f__Anaerohalosphaeraceae	154
k__Bacteria|p__Planctomycetota|c__Phycisphaerae|o__Sedimentisphaerales|f__Anaerohalosphaeraceae|g__Anaerohalosphaera	154
k__Bacteria|p__Planctomycetota|c__Phycisphaerae|o__Sedimentisphaerales|f__Anaerohalosphaeraceae|g__Anaerohalosphaera|s__Anaerohalosphaera_lusitana	154
k__Bacteria|p__Planctomycetota|c__Phycisphaerae|o__Sedimentisphaerales|f__Sedimentisphaeraceae	559
k__Bacteria|p__Planctomycetota|c__Phycisphaerae|o__Sedimentisphaerales|f__Sedimentisphaeraceae|g__Limihaloglobus	215
k__Bacteria|p__Planctomycetota|c__Phycisphaerae|o__Sedimentisphaerales|f__Sedimentisphaeraceae|g__Limihaloglobus|s__Limihaloglobus_sulfuriphilus	215
k__Bacteria|p__Planctomycetota|c__Phycisphaerae|o__Sedimentisphaerales|f__Sedimentisphaeraceae|g__Sedimentisphaera	343
k__Bacteria|p__Planctomycetota|c__Phycisphaerae|o__Sedimentisphaerales|f__Sedimentisphaeraceae|g__Sedimentisphaera|s__Sedimentisphaera_cyanobacteriorum	177
k__Bacteria|p__Planctomycetota|c__Phycisphaerae|o__Sedimentisphaerales|f__Sedimentisphaeraceae|g__Sedimentisphaera|s__Sedimentisphaera_salicampi	166
k__Bacteria|p__Planctomycetota|c__Phycisphaerae|o__Phycisphaerales	3075
k__Bacteria|p__Planctomycetota|c__Phycisphaerae|o__Phycisphaerales|f__Phycisphaeraceae	3075
k__Bacteria|p__Planctomycetota|c__Phycisphaerae|o__Phycisphaerales|f__Phycisphaeraceae|g__Phycisphaera	295
k__Bacteria|p__Planctomycetota|c__Phycisphaerae|o__Phycisphaerales|f__Phycisphaeraceae|g__Phycisphaera|s__Phycisphaera_mikurensis	295
k__Bacteria|p__Planctomycetota|c__Phycisphaerae|o__Phycisphaerales|f__Phycisphaeraceae|g__Mucisphaera	304
k__Bacteria|p__Planctomycetota|c__Phycisphaerae|o__Phycisphaerales|f__Phycisphaeraceae|g__Mucisphaera|s__Mucisphaera_calidilacus	304
k__Bacteria|p__Planctomycetota|c__Phycisphaerae|o__Phycisphaerales|f__Phycisphaeraceae|g__Poriferisphaera	2475
k__Bacteria|p__Planctomycetota|c__Phycisphaerae|o__Phycisphaerales|f__Phycisphaeraceae|g__Poriferisphaera|s__Poriferisphaera_corsica	2475
k__Bacteria|p__Planctomycetota|c__Planctomycetia	30516
k__Bacteria|p__Planctomycetota|c__Planctomycetia|o__Isosphaerales	3225
k__Bacteria|p__Planctomycetota|c__Planctomycetia|o__Isosphaerales|f__Isosphaeraceae	3225
k__Bacteria|p__Planctomycetota|c__Planctomycetia|o__Isosphaerales|f__Isosphaeraceae|g__Isosphaera	406
k__Bacteria|p__Planctomycetota|c__Planctomycetia|o__Isosphaerales|f__Isosphaeraceae|g__Isosphaera|s__Isosphaera_pallida	406
k__Bacteria|p__Planctomycetota|c__Planctomycetia|o__Isosphaerales|f__Isosphaeraceae|g__Paludisphaera	474
k__Bacteria|p__Planctomycetota|c__Planctomycetia|o__Isosphaerales|f__Isosphaeraceae|g__Paludisphaera|s__Paludisphaera_borealis	474
k__Bacteria|p__Planctomycetota|c__Planctomycetia|o__Isosphaerales|f__Isosphaeraceae|g__Singulisphaera	481
k__Bacteria|p__Planctomycetota|c__Planctomycetia|o__Isosphaerales|f__Isosphaeraceae|g__Singulisphaera|s__Singulisphaera_acidiphila	481
k__Bacteria|p__Planctomycetota|c__Planctomycetia|o__Isosphaerales|f__Isosphaeraceae|g__Aquisphaera	598
k__Bacteria|p__Planctomycetota|c__Planctomycetia|o__Isosphaerales|f__Isosphaeraceae|g__Aquisphaera|s__Aquisphaera_giovannonii	598
k__Bacteria|p__Planctomycetota|c__Planctomycetia|o__Isosphaerales|f__Isosphaeraceae|g__Tautonia	1264
k__Bacteria|p__Planctomycetota|c__Planctomycetia|o__Isosphaerales|f__Isosphaeraceae|g__Tautonia|s__Tautonia_plasticadhaerens	1264
k__Bacteria|p__Planctomycetota|c__Planctomycetia|o__Gemmatales	5183
k__Bacteria|p__Planctomycetota|c__Planctomycetia|o__Gemmatales|f__Gemmataceae	5183
k__Bacteria|p__Planctomycetota|c__Planctomycetia|o__Gemmatales|f__Gemmataceae|g__Telmatocola	195
k__Bacteria|p__Planctomycetota|c__Planctomycetia|o__Gemmatales|f__Gemmataceae|g__Telmatocola|s__Telmatocola_sphagniphila	195
k__Bacteria|p__Planctomycetota|c__Planctomycetia|o__Gemmatales|f__Gemmataceae|g__Urbifossiella	707
k__Bacteria|p__Planctomycetota|c__Planctomycetia|o__Gemmatales|f__Gemmataceae|g__Urbifossiella|s__Urbifossiella_limnaea	707
k__Bacteria|p__Planctomycetota|c__Planctomycetia|o__Gemmatales|f__Gemmataceae|g__Tuwongella	727
k__Bacteria|p__Planctomycetota|c__Planctomycetia|o__Gemmatales|f__Gemmataceae|g__Tuwongella|s__Tuwongella_immobilis	727
k__Bacteria|p__Planctomycetota|c__Planctomycetia|o__Gemmatales|f__Gemmataceae|g__Gemmata	735
k__Bacteria|p__Planctomycetota|c__Planctomycetia|o__Gemmatales|f__Gemmataceae|g__Gemmata|s__Gemmata_massiliana	193
k__Bacteria|p__Planctomycetota|c__Planctomycetia|o__Gemmatales|f__Gemmataceae|g__Gemmata|s__Gemmata_sp.SH-PL17	227
k__Bacteria|p__Planctomycetota|c__Planctomycetia|o__Gemmatales|f__Gemmataceae|g__Gemmata|s__Gemmata_obscuriglobus	314
k__Bacteria|p__Planctomycetota|c__Planctomycetia|o__Gemmatales|f__Gemmataceae|g__Frigoriglobus	989
k__Bacteria|p__Planctomycetota|c__Planctomycetia|o__Gemmatales|f__Gemmataceae|g__Frigoriglobus|s__Frigoriglobus_tundricola	989
k__Bacteria|p__Planctomycetota|c__Planctomycetia|o__Gemmatales|f__Gemmataceae|g__Limnoglobus	1828
k__Bacteria|p__Planctomycetota|c__Planctomycetia|o__Gemmatales|f__Gemmataceae|g__Limnoglobus|s__Limnoglobus_roseus	1828
k__Bacteria|p__Planctomycetota|c__Planctomycetia|o__Planctomycetales	11012
k__Bacteria|p__Planctomycetota|c__Planctomycetia|o__Planctomycetales|f__Planctomycetaceae	11012
k__Bacteria|p__Planctomycetota|c__Planctomycetia|o__Planctomycetales|f__Planctomycetaceae|g__Thalassoglobus	105
k__Bacteria|p__Planctomycetota|c__Planctomycetia|o__Planctomycetales|f__Planctomycetaceae|g__Thalassoglobus|s__Thalassoglobus_polymorphus	105
k__Bacteria|p__Planctomycetota|c__Planctomycetia|o__Planctomycetales|f__Planctomycetaceae|g__Crateriforma	175
k__Bacteria|p__Planctomycetota|c__Planctomycetia|o__Planctomycetales|f__Planctomycetaceae|g__Crateriforma|s__Crateriforma_conspicua	175
k__Bacteria|p__Planctomycetota|c__Planctomycetia|o__Planctomycetales|f__Planctomycetaceae|g__Polystyrenella	182
k__Bacteria|p__Planctomycetota|c__Planctomycetia|o__Planctomycetales|f__Planctomycetaceae|g__Polystyrenella|s__Polystyrenella_longa	182
k__Bacteria|p__Planctomycetota|c__Planctomycetia|o__Planctomycetales|f__Planctomycetaceae|g__Calycomorphotria	241
k__Bacteria|p__Planctomycetota|c__Planctomycetia|o__Planctomycetales|f__Planctomycetaceae|g__Calycomorphotria|s__Calycomorphotria_hydatis	241
k__Bacteria|p__Planctomycetota|c__Planctomycetia|o__Planctomycetales|f__Planctomycetaceae|g__Stratiformator	250
k__Bacteria|p__Planctomycetota|c__Planctomycetia|o__Planctomycetales|f__Planctomycetaceae|g__Stratiformator|s__Stratiformator_vulcanicus	250
k__Bacteria|p__Planctomycetota|c__Planctomycetia|o__Planctomycetales|f__Planctomycetaceae|g__Fuerstiella	319
k__Bacteria|p__Planctomycetota|c__Planctomycetia|o__Planctomycetales|f__Planctomycetaceae|g__Fuerstiella|s__Fuerstiella_marisgermanici	319
k__Bacteria|p__Planctomycetota|c__Planctomycetia|o__Planctomycetales|f__Planctomycetaceae|g__Maioricimonas	341
k__Bacteria|p__Planctomycetota|c__Planctomycetia|o__Planctomycetales|f__Planctomycetaceae|g__Maioricimonas|s__Maioricimonas_rarisocia	341
k__Bacteria|p__Planctomycetota|c__Planctomycetia|o__Planctomycetales|f__Planctomycetaceae|g__Rubinisphaera	396
k__Bacteria|p__Planctomycetota|c__Planctomycetia|o__Planctomycetales|f__Planctomycetaceae|g__Rubinisphaera|s__Rubinisphaera_brasiliensis	396
k__Bacteria|p__Planctomycetota|c__Planctomycetia|o__Planctomycetales|f__Planctomycetaceae|g__Planctopirus	549
k__Bacteria|p__Planctomycetota|c__Planctomycetia|o__Planctomycetales|f__Planctomycetaceae|g__Planctopirus|s__Planctopirus_ephydatiae	95
k__Bacteria|p__Planctomycetota|c__Planctomycetia|o__Planctomycetales|f__Planctomycetaceae|g__Planctopirus|s__Planctopirus_limnophila	453
k__Bacteria|p__Planctomycetota|c__Planctomycetia|o__Planctomycetales|f__Planctomycetaceae|g__Alienimonas	563
k__Bacteria|p__Planctomycetota|c__Planctomycetia|o__Planctomycetales|f__Planctomycetaceae|g__Alienimonas|s__Alienimonas_californiensis	563
k__Bacteria|p__Planctomycetota|c__Planctomycetia|o__Planctomycetales|f__Planctomycetaceae|g__Planctomyces	716
k__Bacteria|p__Planctomycetota|c__Planctomycetia|o__Planctomycetales|f__Planctomycetaceae|g__Planctomyces|s__Planctomyces_sp.SH-PL14	277
k__Bacteria|p__Planctomycetota|c__Planctomycetia|o__Planctomycetales|f__Planctomycetaceae|g__Planctomyces|s__Planctomyces_sp.SH-PL62	438
k__Bacteria|p__Planctomycetota|c__Planctomycetia|o__Planctomycetales|f__Planctomycetaceae|g__Gimesia	1295
k__Bacteria|p__Planctomycetota|c__Planctomycetia|o__Planctomycetales|f__Planctomycetaceae|g__Gimesia|s__Gimesia_fumaroli	57
k__Bacteria|p__Planctomycetota|c__Planctomycetia|o__Planctomycetales|f__Planctomycetaceae|g__Gimesia|s__Gimesia_alba	67
k__Bacteria|p__Planctomycetota|c__Planctomycetia|o__Planctomycetales|f__Planctomycetaceae|g__Gimesia|s__Gimesia_maris	72
k__Bacteria|p__Planctomycetota|c__Planctomycetia|o__Planctomycetales|f__Planctomycetaceae|g__Gimesia|s__Gimesia_aquarii	111
k__Bacteria|p__Planctomycetota|c__Planctomycetia|o__Planctomycetales|f__Planctomycetaceae|g__Gimesia|s__Gimesia_algae	128
k__Bacteria|p__Planctomycetota|c__Planctomycetia|o__Planctomycetales|f__Planctomycetaceae|g__Gimesia|s__Gimesia_chilikensis	198
k__Bacteria|p__Planctomycetota|c__Planctomycetia|o__Planctomycetales|f__Planctomycetaceae|g__Gimesia|s__Gimesia_benthica	382
k__Bacteria|p__Planctomycetota|c__Planctomycetia|o__Planctomycetales|f__Planctomycetaceae|g__Gimesia|s__Gimesia_panareensis	276
k__Bacteria|p__Planctomycetota|c__Planctomycetia|o__Planctomycetales|f__Planctomycetaceae|g__Symmachiella	1617
k__Bacteria|p__Planctomycetota|c__Planctomycetia|o__Planctomycetales|f__Planctomycetaceae|g__Symmachiella|s__Symmachiella_dynata	1617
k__Bacteria|p__Planctomycetota|c__Planctomycetia|o__Planctomycetales|f__Planctomycetaceae|g__Caulifigura	4256
k__Bacteria|p__Planctomycetota|c__Planctomycetia|o__Planctomycetales|f__Planctomycetaceae|g__Caulifigura|s__Caulifigura_coniformis	4256
k__Bacteria|p__Planctomycetota|c__Planctomycetia|o__Pirellulales	11094
k__Bacteria|p__Planctomycetota|c__Planctomycetia|o__Pirellulales|f__Thermoguttaceae	119
k__Bacteria|p__Planctomycetota|c__Planctomycetia|o__Pirellulales|f__Thermoguttaceae|g__Thermogutta	119
k__Bacteria|p__Planctomycetota|c__Planctomycetia|o__Pirellulales|f__Thermoguttaceae|g__Thermogutta|s__Thermogutta_terrifontis	119
k__Bacteria|p__Planctomycetota|c__Planctomycetia|o__Pirellulales|f__Lacipirellulaceae	2380
k__Bacteria|p__Planctomycetota|c__Planctomycetia|o__Pirellulales|f__Lacipirellulaceae|g__Bythopirellula	91
k__Bacteria|p__Planctomycetota|c__Planctomycetia|o__Pirellulales|f__Lacipirellulaceae|g__Bythopirellula|s__Bythopirellula_goksoeyrii	91
k__Bacteria|p__Planctomycetota|c__Planctomycetia|o__Pirellulales|f__Lacipirellulaceae|g__Aeoliella	194
k__Bacteria|p__Planctomycetota|c__Planctomycetia|o__Pirellulales|f__Lacipirellulaceae|g__Aeoliella|s__Aeoliella_mucimassa	194
k__Bacteria|p__Planctomycetota|c__Planctomycetia|o__Pirellulales|f__Lacipirellulaceae|g__Botrimarina	234
k__Bacteria|p__Planctomycetota|c__Planctomycetia|o__Pirellulales|f__Lacipirellulaceae|g__Botrimarina|s__Botrimarina_mediterranea	234
k__Bacteria|p__Planctomycetota|c__Planctomycetia|o__Pirellulales|f__Lacipirellulaceae|g__Pirellulimonas	444
k__Bacteria|p__Planctomycetota|c__Planctomycetia|o__Pirellulales|f__Lacipirellulaceae|g__Pirellulimonas|s__Pirellulimonas_nuda	444
k__Bacteria|p__Planctomycetota|c__Planctomycetia|o__Pirellulales|f__Lacipirellulaceae|g__Lacipirellula	638
k__Bacteria|p__Planctomycetota|c__Planctomycetia|o__Pirellulales|f__Lacipirellulaceae|g__Lacipirellula|s__Lacipirellula_limnantheis	195
k__Bacteria|p__Planctomycetota|c__Planctomycetia|o__Pirellulales|f__Lacipirellulaceae|g__Lacipirellula|s__Lacipirellula_parvula	443
k__Bacteria|p__Planctomycetota|c__Planctomycetia|o__Pirellulales|f__Lacipirellulaceae|g__Adhaeretor	776
k__Bacteria|p__Planctomycetota|c__Planctomycetia|o__Pirellulales|f__Lacipirellulaceae|g__Adhaeretor|s__Adhaeretor_mobilis	776
k__Bacteria|p__Planctomycetota|c__Planctomycetia|o__Pirellulales|f__Pirellulaceae	8594
k__Bacteria|p__Planctomycetota|c__Planctomycetia|o__Pirellulales|f__Pirellulaceae|g__Rubripirellula	101
k__Bacteria|p__Planctomycetota|c__Planctomycetia|o__Pirellulales|f__Pirellulaceae|g__Rubripirellula|s__Rubripirellula_lacrimiformis	101
k__Bacteria|p__Planctomycetota|c__Planctomycetia|o__Pirellulales|f__Pirellulaceae|g__Blastopirellula	157
k__Bacteria|p__Planctomycetota|c__Planctomycetia|o__Pirellulales|f__Pirellulaceae|g__Blastopirellula|s__Blastopirellula_sp.J2-11	157
k__Bacteria|p__Planctomycetota|c__Planctomycetia|o__Pirellulales|f__Pirellulaceae|g__Rhodopirellula	186
k__Bacteria|p__Planctomycetota|c__Planctomycetia|o__Pirellulales|f__Pirellulaceae|g__Rhodopirellula|s__Rhodopirellula_baltica	60
k__Bacteria|p__Planctomycetota|c__Planctomycetia|o__Pirellulales|f__Pirellulaceae|g__Rhodopirellula|s__Rhodopirellula_sp.P2	126
k__Bacteria|p__Planctomycetota|c__Planctomycetia|o__Pirellulales|f__Pirellulaceae|g__Mariniblastus	205
k__Bacteria|p__Planctomycetota|c__Planctomycetia|o__Pirellulales|f__Pirellulaceae|g__Mariniblastus|s__Mariniblastus_fucicola	205
k__Bacteria|p__Planctomycetota|c__Planctomycetia|o__Pirellulales|f__Pirellulaceae|g__Aureliella	268
k__Bacteria|p__Planctomycetota|c__Planctomycetia|o__Pirellulales|f__Pirellulaceae|g__Aureliella|s__Aureliella_helgolandensis	268
k__Bacteria|p__Planctomycetota|c__Planctomycetia|o__Pirellulales|f__Pirellulaceae|g__Pirellula	278
k__Bacteria|p__Planctomycetota|c__Planctomycetia|o__Pirellulales|f__Pirellulaceae|g__Pirellula|s__Pirellula_staleyi	118
k__Bacteria|p__Planctomycetota|c__Planctomycetia|o__Pirellulales|f__Pirellulaceae|g__Pirellula|s__Pirellula_sp.SH-Sr6A	160
k__Bacteria|p__Planctomycetota|c__Planctomycetia|o__Pirellulales|f__Pirellulaceae|g__Roseimaritima	385
k__Bacteria|p__Planctomycetota|c__Planctomycetia|o__Pirellulales|f__Pirellulaceae|g__Roseimaritima|s__Roseimaritima_multifibrata	132
k__Bacteria|p__Planctomycetota|c__Planctomycetia|o__Pirellulales|f__Pirellulaceae|g__Roseimaritima|s__Roseimaritima_ulvae	253
k__Bacteria|p__Planctomycetota|c__Planctomycetia|o__Pirellulales|f__Pirellulaceae|g__Lignipirellula	475
k__Bacteria|p__Planctomycetota|c__Planctomycetia|o__Pirellulales|f__Pirellulaceae|g__Lignipirellula|s__Lignipirellula_cremea	475
k__Bacteria|p__Planctomycetota|c__Planctomycetia|o__Pirellulales|f__Pirellulaceae|g__Anatilimnocola	479
k__Bacteria|p__Planctomycetota|c__Planctomycetia|o__Pirellulales|f__Pirellulaceae|g__Anatilimnocola|s__Anatilimnocola_aggregata	479
k__Bacteria|p__Planctomycetota|c__Planctomycetia|o__Pirellulales|f__Pirellulaceae|g__Rosistilla	530
k__Bacteria|p__Planctomycetota|c__Planctomycetia|o__Pirellulales|f__Pirellulaceae|g__Rosistilla|s__Rosistilla_carotiformis	95
k__Bacteria|p__Planctomycetota|c__Planctomycetia|o__Pirellulales|f__Pirellulaceae|g__Rosistilla|s__Rosistilla_oblonga	127
k__Bacteria|p__Planctomycetota|c__Planctomycetia|o__Pirellulales|f__Pirellulaceae|g__Rosistilla|s__Rosistilla_ulvae	307
k__Bacteria|p__Planctomycetota|c__Planctomycetia|o__Pirellulales|f__Pirellulaceae|g__Bremerella	717
k__Bacteria|p__Planctomycetota|c__Planctomycetia|o__Pirellulales|f__Pirellulaceae|g__Bremerella|s__Bremerella_sp.P1	189
k__Bacteria|p__Planctomycetota|c__Planctomycetia|o__Pirellulales|f__Pirellulaceae|g__Bremerella|s__Bremerella_volcania	527
k__Bacteria|p__Planctomycetota|c__Planctomycetia|o__Pirellulales|f__Pirellulaceae|g__Stieleria	4807
k__Bacteria|p__Planctomycetota|c__Planctomycetia|o__Pirellulales|f__Pirellulaceae|g__Stieleria|s__Stieleria_neptunia	862
k__Bacteria|p__Planctomycetota|c__Planctomycetia|o__Pirellulales|f__Pirellulaceae|g__Stieleria|s__Stieleria_maiorica	3944
k__Bacteria|p__Thermodesulfobacteriota	111258
k__Bacteria|p__Thermodesulfobacteriota|c__Candidatus_Desulfofervidia	56
k__Bacteria|p__Thermodesulfobacteriota|c__Candidatus_Desulfofervidia|o__Candidatus_Desulfofervidales	56
k__Bacteria|p__Thermodesulfobacteriota|c__Candidatus_Desulfofervidia|o__Candidatus_Desulfofervidales|f__Candidatus_Desulfofervidaceae	56
k__Bacteria|p__Thermodesulfobacteriota|c__Candidatus_Desulfofervidia|o__Candidatus_Desulfofervidales|f__Candidatus_Desulfofervidaceae|g__Desulfofervidus	56
k__Bacteria|p__Thermodesulfobacteriota|c__Candidatus_Desulfofervidia|o__Candidatus_Desulfofervidales|f__Candidatus_Desulfofervidaceae|g__Desulfofervidus|s__Candidatus_Desulfofervidus_auxilii	56
k__Bacteria|p__Thermodesulfobacteriota|c__Syntrophia	362
k__Bacteria|p__Thermodesulfobacteriota|c__Syntrophia|o__Syntrophales	362
k__Bacteria|p__Thermodesulfobacteriota|c__Syntrophia|o__Syntrophales|f__Syntrophaceae	362
k__Bacteria|p__Thermodesulfobacteriota|c__Syntrophia|o__Syntrophales|f__Syntrophaceae|g__Syntrophus	362
k__Bacteria|p__Thermodesulfobacteriota|c__Syntrophia|o__Syntrophales|f__Syntrophaceae|g__Syntrophus|s__Syntrophus_aciditrophicus	362
k__Bacteria|p__Thermodesulfobacteriota|c__Desulfarculia	676
k__Bacteria|p__Thermodesulfobacteriota|c__Desulfarculia|o__Desulfarculales	676
k__Bacteria|p__Thermodesulfobacteriota|c__Desulfarculia|o__Desulfarculales|f__Desulfarculaceae	676
k__Bacteria|p__Thermodesulfobacteriota|c__Desulfarculia|o__Desulfarculales|f__Desulfarculaceae|g__Desulfarculus	676
k__Bacteria|p__Thermodesulfobacteriota|c__Desulfarculia|o__Desulfarculales|f__Desulfarculaceae|g__Desulfarculus|s__Desulfarculus_baarsii	676
k__Bacteria|p__Thermodesulfobacteriota|c__Desulfobaccia	703
k__Bacteria|p__Thermodesulfobacteriota|c__Desulfobaccia|o__Desulfobaccales	703
k__Bacteria|p__Thermodesulfobacteriota|c__Desulfobaccia|o__Desulfobaccales|f__Desulfobaccaceae	703
k__Bacteria|p__Thermodesulfobacteriota|c__Desulfobaccia|o__Desulfobaccales|f__Desulfobaccaceae|g__Desulfobacca	703
k__Bacteria|p__Thermodesulfobacteriota|c__Desulfobaccia|o__Desulfobaccales|f__Desulfobaccaceae|g__Desulfobacca|s__Desulfobacca_acetoxidans	703
k__Bacteria|p__Thermodesulfobacteriota|c__Desulfomonilia	714
k__Bacteria|p__Thermodesulfobacteriota|c__Desulfomonilia|o__Desulfomonilales	714
k__Bacteria|p__Thermodesulfobacteriota|c__Desulfomonilia|o__Desulfomonilales|f__Desulfomonilaceae	714
k__Bacteria|p__Thermodesulfobacteriota|c__Desulfomonilia|o__Desulfomonilales|f__Desulfomonilaceae|g__Desulfomonile	714
k__Bacteria|p__Thermodesulfobacteriota|c__Desulfomonilia|o__Desulfomonilales|f__Desulfomonilaceae|g__Desulfomonile|s__Desulfomonile_tiedjei	714
k__Bacteria|p__Thermodesulfobacteriota|c__Syntrophobacteria	995
k__Bacteria|p__Thermodesulfobacteriota|c__Syntrophobacteria|o__Syntrophobacterales	995
k__Bacteria|p__Thermodesulfobacteriota|c__Syntrophobacteria|o__Syntrophobacterales|f__Syntrophobacteraceae	995
k__Bacteria|p__Thermodesulfobacteriota|c__Syntrophobacteria|o__Syntrophobacterales|f__Syntrophobacteraceae|g__Syntrophobacter	449
k__Bacteria|p__Thermodesulfobacteriota|c__Syntrophobacteria|o__Syntrophobacterales|f__Syntrophobacteraceae|g__Syntrophobacter|s__Syntrophobacter_fumaroxidans	449
k__Bacteria|p__Thermodesulfobacteriota|c__Syntrophobacteria|o__Syntrophobacterales|f__Syntrophobacteraceae|g__Desulfoglaeba	546
k__Bacteria|p__Thermodesulfobacteriota|c__Syntrophobacteria|o__Syntrophobacterales|f__Syntrophobacteraceae|g__Desulfoglaeba|s__Desulfoglaeba_alkanexedens	546
k__Bacteria|p__Thermodesulfobacteriota|c__Thermodesulfobacteria	1310
k__Bacteria|p__Thermodesulfobacteriota|c__Thermodesulfobacteria|o__Thermodesulfobacteriales	1310
k__Bacteria|p__Thermodesulfobacteriota|c__Thermodesulfobacteria|o__Thermodesulfobacteriales|f__Thermodesulfatatoraceae	112
k__Bacteria|p__Thermodesulfobacteriota|c__Thermodesulfobacteria|o__Thermodesulfobacteriales|f__Thermodesulfatatoraceae|g__Thermodesulfatator	112
k__Bacteria|p__Thermodesulfobacteriota|c__Thermodesulfobacteria|o__Thermodesulfobacteriales|f__Thermodesulfatatoraceae|g__Thermodesulfatator|s__Thermodesulfatator_indicus	112
k__Bacteria|p__Thermodesulfobacteriota|c__Thermodesulfobacteria|o__Thermodesulfobacteriales|f__Thermodesulfobacteriaceae	1198
k__Bacteria|p__Thermodesulfobacteriota|c__Thermodesulfobacteria|o__Thermodesulfobacteriales|f__Thermodesulfobacteriaceae|g__Caldimicrobium	88
k__Bacteria|p__Thermodesulfobacteriota|c__Thermodesulfobacteria|o__Thermodesulfobacteriales|f__Thermodesulfobacteriaceae|g__Caldimicrobium|s__Caldimicrobium_thiodismutans	88
k__Bacteria|p__Thermodesulfobacteriota|c__Thermodesulfobacteria|o__Thermodesulfobacteriales|f__Thermodesulfobacteriaceae|g__Thermodesulfobacterium	165
k__Bacteria|p__Thermodesulfobacteriota|c__Thermodesulfobacteria|o__Thermodesulfobacteriales|f__Thermodesulfobacteriaceae|g__Thermodesulfobacterium|s__Thermodesulfobacterium_commune	30
k__Bacteria|p__Thermodesulfobacteriota|c__Thermodesulfobacteria|o__Thermodesulfobacteriales|f__Thermodesulfobacteriaceae|g__Thermodesulfobacterium|s__Thermodesulfobacterium_sp.TA1	37
k__Bacteria|p__Thermodesulfobacteriota|c__Thermodesulfobacteria|o__Thermodesulfobacteriales|f__Thermodesulfobacteriaceae|g__Thermodesulfobacterium|s__Thermodesulfobacterium_geofontis	97
k__Bacteria|p__Thermodesulfobacteriota|c__Thermodesulfobacteria|o__Thermodesulfobacteriales|f__Thermodesulfobacteriaceae|g__Thermosulfurimonas	176
k__Bacteria|p__Thermodesulfobacteriota|c__Thermodesulfobacteria|o__Thermodesulfobacteriales|f__Thermodesulfobacteriaceae|g__Thermosulfurimonas|s__Thermosulfurimonas_marina	176
k__Bacteria|p__Thermodesulfobacteriota|c__Thermodesulfobacteria|o__Thermodesulfobacteriales|f__Thermodesulfobacteriaceae|g__Thermosulfuriphilus	767
k__Bacteria|p__Thermodesulfobacteriota|c__Thermodesulfobacteria|o__Thermodesulfobacteriales|f__Thermodesulfobacteriaceae|g__Thermosulfuriphilus|s__Thermosulfuriphilus_ammonigenes	767
k__Bacteria|p__Thermodesulfobacteriota|c__Desulfobulbia	9632
k__Bacteria|p__Thermodesulfobacteriota|c__Desulfobulbia|o__Desulfobulbales	9632
k__Bacteria|p__Thermodesulfobacteriota|c__Desulfobulbia|o__Desulfobulbales|f__Desulfocapsaceae	1317
k__Bacteria|p__Thermodesulfobacteriota|c__Desulfobulbia|o__Desulfobulbales|f__Desulfocapsaceae|g__Desulfopila	144
k__Bacteria|p__Thermodesulfobacteriota|c__Desulfobulbia|o__Desulfobulbales|f__Desulfocapsaceae|g__Desulfopila|s__Desulfopila_sp.IMCC35008	144
k__Bacteria|p__Thermodesulfobacteriota|c__Desulfobulbia|o__Desulfobulbales|f__Desulfocapsaceae|g__Desulfocapsa	144
k__Bacteria|p__Thermodesulfobacteriota|c__Desulfobulbia|o__Desulfobulbales|f__Desulfocapsaceae|g__Desulfocapsa|s__Desulfocapsa_sulfexigens	144
k__Bacteria|p__Thermodesulfobacteriota|c__Desulfobulbia|o__Desulfobulbales|f__Desulfocapsaceae|g__Desulfosediminicola	290
k__Bacteria|p__Thermodesulfobacteriota|c__Desulfobulbia|o__Desulfobulbales|f__Desulfocapsaceae|g__Desulfosediminicola|s__Desulfosediminicola_flagellatus	86
k__Bacteria|p__Thermodesulfobacteriota|c__Desulfobulbia|o__Desulfobulbales|f__Desulfocapsaceae|g__Desulfosediminicola|s__Desulfosediminicola_ganghwensis	204
k__Bacteria|p__Thermodesulfobacteriota|c__Desulfobulbia|o__Desulfobulbales|f__Desulfocapsaceae|g__Desulfotalea	311
k__Bacteria|p__Thermodesulfobacteriota|c__Desulfobulbia|o__Desulfobulbales|f__Desulfocapsaceae|g__Desulfotalea|s__Desulfotalea_psychrophila	311
k__Bacteria|p__Thermodesulfobacteriota|c__Desulfobulbia|o__Desulfobulbales|f__Desulfocapsaceae|g__Desulfofustis	425
k__Bacteria|p__Thermodesulfobacteriota|c__Desulfobulbia|o__Desulfobulbales|f__Desulfocapsaceae|g__Desulfofustis|s__Desulfofustis_limnaeus	425
k__Bacteria|p__Thermodesulfobacteriota|c__Desulfobulbia|o__Desulfobulbales|f__Desulfobulbaceae	8315
k__Bacteria|p__Thermodesulfobacteriota|c__Desulfobulbia|o__Desulfobulbales|f__Desulfobulbaceae|g__Desulfomarina	132
k__Bacteria|p__Thermodesulfobacteriota|c__Desulfobulbia|o__Desulfobulbales|f__Desulfobulbaceae|g__Desulfomarina|s__Desulfomarina_profundi	132
k__Bacteria|p__Thermodesulfobacteriota|c__Desulfobulbia|o__Desulfobulbales|f__Desulfobulbaceae|g__Desulfogranum	139
k__Bacteria|p__Thermodesulfobacteriota|c__Desulfobulbia|o__Desulfobulbales|f__Desulfobulbaceae|g__Desulfogranum|s__Desulfogranum_marinum	139
k__Bacteria|p__Thermodesulfobacteriota|c__Desulfobulbia|o__Desulfobulbales|f__Desulfobulbaceae|g__Desulfolithobacter	444
k__Bacteria|p__Thermodesulfobacteriota|c__Desulfobulbia|o__Desulfobulbales|f__Desulfobulbaceae|g__Desulfolithobacter|s__Desulfolithobacter_dissulfuricans	444
k__Bacteria|p__Thermodesulfobacteriota|c__Desulfobulbia|o__Desulfobulbales|f__Desulfobulbaceae|g__Desulfurivibrio	3032
k__Bacteria|p__Thermodesulfobacteriota|c__Desulfobulbia|o__Desulfobulbales|f__Desulfobulbaceae|g__Desulfurivibrio|s__Desulfurivibrio_alkaliphilus	3032
k__Bacteria|p__Thermodesulfobacteriota|c__Desulfobulbia|o__Desulfobulbales|f__Desulfobulbaceae|g__Desulfobulbus	4565
k__Bacteria|p__Thermodesulfobacteriota|c__Desulfobulbia|o__Desulfobulbales|f__Desulfobulbaceae|g__Desulfobulbus|s__Desulfobulbus_oligotrophicus	335
k__Bacteria|p__Thermodesulfobacteriota|c__Desulfobulbia|o__Desulfobulbales|f__Desulfobulbaceae|g__Desulfobulbus|s__Desulfobulbus_oralis	268
k__Bacteria|p__Thermodesulfobacteriota|c__Desulfobulbia|o__Desulfobulbales|f__Desulfobulbaceae|g__Desulfobulbus|s__Desulfobulbus_propionicus	1528
k__Bacteria|p__Thermodesulfobacteriota|c__Desulfobulbia|o__Desulfobulbales|f__Desulfobulbaceae|g__Desulfobulbus|s__uncultured_Desulfobulbus_sp.	2433
k__Bacteria|p__Thermodesulfobacteriota|c__Desulfobacteria	15876
k__Bacteria|p__Thermodesulfobacteriota|c__Desulfobacteria|o__Desulfobacterales	15876
k__Bacteria|p__Thermodesulfobacteriota|c__Desulfobacteria|o__Desulfobacterales|f__Desulfolunaceae	257
k__Bacteria|p__Thermodesulfobacteriota|c__Desulfobacteria|o__Desulfobacterales|f__Desulfolunaceae|g__Desulfoluna	257
k__Bacteria|p__Thermodesulfobacteriota|c__Desulfobacteria|o__Desulfobacterales|f__Desulfolunaceae|g__Desulfoluna|s__Desulfoluna_limicola	257
k__Bacteria|p__Thermodesulfobacteriota|c__Desulfobacteria|o__Desulfobacterales|f__Desulfosudaceae	290
k__Bacteria|p__Thermodesulfobacteriota|c__Desulfobacteria|o__Desulfobacterales|f__Desulfosudaceae|g__Desulfosudis	290
k__Bacteria|p__Thermodesulfobacteriota|c__Desulfobacteria|o__Desulfobacterales|f__Desulfosudaceae|g__Desulfosudis|s__Desulfosudis_oleivorans	290
k__Bacteria|p__Thermodesulfobacteriota|c__Desulfobacteria|o__Desulfobacterales|f__Desulfatibacillaceae	371
k__Bacteria|p__Thermodesulfobacteriota|c__Desulfobacteria|o__Desulfobacterales|f__Desulfatibacillaceae|g__Desulfatibacillum	371
k__Bacteria|p__Thermodesulfobacteriota|c__Desulfobacteria|o__Desulfobacterales|f__Desulfatibacillaceae|g__Desulfatibacillum|s__Desulfatibacillum_aliphaticivorans	371
k__Bacteria|p__Thermodesulfobacteriota|c__Desulfobacteria|o__Desulfobacterales|f__Desulfococcaceae	3869
k__Bacteria|p__Thermodesulfobacteriota|c__Desulfobacteria|o__Desulfobacterales|f__Desulfococcaceae|g__Desulfonema	401
k__Bacteria|p__Thermodesulfobacteriota|c__Desulfobacteria|o__Desulfobacterales|f__Desulfococcaceae|g__Desulfonema|s__Desulfonema_limicola	164
k__Bacteria|p__Thermodesulfobacteriota|c__Desulfobacteria|o__Desulfobacterales|f__Desulfococcaceae|g__Desulfonema|s__Desulfonema_magnum	237
k__Bacteria|p__Thermodesulfobacteriota|c__Desulfobacteria|o__Desulfobacterales|f__Desulfococcaceae|g__Desulfococcus	3467
k__Bacteria|p__Thermodesulfobacteriota|c__Desulfobacteria|o__Desulfobacterales|f__Desulfococcaceae|g__Desulfococcus|s__Desulfococcus_multivorans	3467
k__Bacteria|p__Thermodesulfobacteriota|c__Desulfobacteria|o__Desulfobacterales|f__Desulfobacteraceae	4041
k__Bacteria|p__Thermodesulfobacteriota|c__Desulfobacteria|o__Desulfobacterales|f__Desulfobacteraceae|g__Desulfobacula	145
k__Bacteria|p__Thermodesulfobacteriota|c__Desulfobacteria|o__Desulfobacterales|f__Desulfobacteraceae|g__Desulfobacula|s__Desulfobacula_toluolica	145
k__Bacteria|p__Thermodesulfobacteriota|c__Desulfobacteria|o__Desulfobacterales|f__Desulfobacteraceae|g__Desulforapulum	151
k__Bacteria|p__Thermodesulfobacteriota|c__Desulfobacteria|o__Desulfobacterales|f__Desulfobacteraceae|g__Desulforapulum|s__Desulforapulum_autotrophicum	151
k__Bacteria|p__Thermodesulfobacteriota|c__Desulfobacteria|o__Desulfobacterales|f__Desulfobacteraceae|g__Desulfobacter	3744
k__Bacteria|p__Thermodesulfobacteriota|c__Desulfobacteria|o__Desulfobacterales|f__Desulfobacteraceae|g__Desulfobacter|s__Desulfobacter_hydrogenophilus	214
k__Bacteria|p__Thermodesulfobacteriota|c__Desulfobacteria|o__Desulfobacterales|f__Desulfobacteraceae|g__Desulfobacter|s__Desulfobacter_postgatei	280
k__Bacteria|p__Thermodesulfobacteriota|c__Desulfobacteria|o__Desulfobacterales|f__Desulfobacteraceae|g__Desulfobacter|s__uncultured_Desulfobacter_sp.	3249
k__Bacteria|p__Thermodesulfobacteriota|c__Desulfobacteria|o__Desulfobacterales|f__Desulfosarcinaceae	7046
k__Bacteria|p__Thermodesulfobacteriota|c__Desulfobacteria|o__Desulfobacterales|f__Desulfosarcinaceae|g__Desulfosarcina	7046
k__Bacteria|p__Thermodesulfobacteriota|c__Desulfobacteria|o__Desulfobacterales|f__Desulfosarcinaceae|g__Desulfosarcina|s__Desulfosarcina_sp.BuS5	144
k__Bacteria|p__Thermodesulfobacteriota|c__Desulfobacteria|o__Desulfobacterales|f__Desulfosarcinaceae|g__Desulfosarcina|s__Desulfosarcina_alkanivorans	725
k__Bacteria|p__Thermodesulfobacteriota|c__Desulfobacteria|o__Desulfobacterales|f__Desulfosarcinaceae|g__Desulfosarcina|s__Desulfosarcina_ovata	823
k__Bacteria|p__Thermodesulfobacteriota|c__Desulfobacteria|o__Desulfobacterales|f__Desulfosarcinaceae|g__Desulfosarcina|s__uncultured_Desulfosarcina_sp.	1730
k__Bacteria|p__Thermodesulfobacteriota|c__Desulfobacteria|o__Desulfobacterales|f__Desulfosarcinaceae|g__Desulfosarcina|s__Desulfosarcina_widdelii	3622
k__Bacteria|p__Thermodesulfobacteriota|c__Desulfovibrionia	28196
k__Bacteria|p__Thermodesulfobacteriota|c__Desulfovibrionia|o__Desulfovibrionales	28196
k__Bacteria|p__Thermodesulfobacteriota|c__Desulfovibrionia|o__Desulfovibrionales|f__Desulfohalobiaceae	219
k__Bacteria|p__Thermodesulfobacteriota|c__Desulfovibrionia|o__Desulfovibrionales|f__Desulfohalobiaceae|g__Desulfohalobium	219
k__Bacteria|p__Thermodesulfobacteriota|c__Desulfovibrionia|o__Desulfovibrionales|f__Desulfohalobiaceae|g__Desulfohalobium|s__Desulfohalobium_retbaense	219
k__Bacteria|p__Thermodesulfobacteriota|c__Desulfovibrionia|o__Desulfovibrionales|f__Desulfomicrobiaceae	4349
k__Bacteria|p__Thermodesulfobacteriota|c__Desulfovibrionia|o__Desulfovibrionales|f__Desulfomicrobiaceae|g__Thermodesulfomicrobium	247
k__Bacteria|p__Thermodesulfobacteriota|c__Desulfovibrionia|o__Desulfovibrionales|f__Desulfomicrobiaceae|g__Thermodesulfomicrobium|s__Thermodesulfomicrobium_sp.WS	247
k__Bacteria|p__Thermodesulfobacteriota|c__Desulfovibrionia|o__Desulfovibrionales|f__Desulfomicrobiaceae|g__Desulfomicrobium	4102
k__Bacteria|p__Thermodesulfobacteriota|c__Desulfovibrionia|o__Desulfovibrionales|f__Desulfomicrobiaceae|g__Desulfomicrobium|s__Desulfomicrobium_orale	191
k__Bacteria|p__Thermodesulfobacteriota|c__Desulfovibrionia|o__Desulfovibrionales|f__Desulfomicrobiaceae|g__Desulfomicrobium|s__Desulfomicrobium_baculatum	429
k__Bacteria|p__Thermodesulfobacteriota|c__Desulfovibrionia|o__Desulfovibrionales|f__Desulfomicrobiaceae|g__Desulfomicrobium|s__Desulfomicrobium_sp.ZS1	3480
k__Bacteria|p__Thermodesulfobacteriota|c__Desulfovibrionia|o__Desulfovibrionales|f__Desulfovibrionaceae	23627
k__Bacteria|p__Thermodesulfobacteriota|c__Desulfovibrionia|o__Desulfovibrionales|f__Desulfovibrionaceae|g__Lawsonia	33
k__Bacteria|p__Thermodesulfobacteriota|c__Desulfovibrionia|o__Desulfovibrionales|f__Desulfovibrionaceae|g__Lawsonia|s__Lawsonia_intracellularis	33
k__Bacteria|p__Thermodesulfobacteriota|c__Desulfovibrionia|o__Desulfovibrionales|f__Desulfovibrionaceae|g__Oleidesulfovibrio	287
k__Bacteria|p__Thermodesulfobacteriota|c__Desulfovibrionia|o__Desulfovibrionales|f__Desulfovibrionaceae|g__Oleidesulfovibrio|s__Oleidesulfovibrio_alaskensis	287
k__Bacteria|p__Thermodesulfobacteriota|c__Desulfovibrionia|o__Desulfovibrionales|f__Desulfovibrionaceae|g__Salidesulfovibrio	294
k__Bacteria|p__Thermodesulfobacteriota|c__Desulfovibrionia|o__Desulfovibrionales|f__Desulfovibrionaceae|g__Salidesulfovibrio|s__Salidesulfovibrio_onnuriiensis	294
k__Bacteria|p__Thermodesulfobacteriota|c__Desulfovibrionia|o__Desulfovibrionales|f__Desulfovibrionaceae|g__Megalodesulfovibrio	353
k__Bacteria|p__Thermodesulfobacteriota|c__Desulfovibrionia|o__Desulfovibrionales|f__Desulfovibrionaceae|g__Megalodesulfovibrio|s__Megalodesulfovibrio_gigas	353
k__Bacteria|p__Thermodesulfobacteriota|c__Desulfovibrionia|o__Desulfovibrionales|f__Desulfovibrionaceae|g__Desulfobaculum	414
k__Bacteria|p__Thermodesulfobacteriota|c__Desulfovibrionia|o__Desulfovibrionales|f__Desulfovibrionaceae|g__Desulfobaculum|s__Desulfobaculum_bizertense	414
k__Bacteria|p__Thermodesulfobacteriota|c__Desulfovibrionia|o__Desulfovibrionales|f__Desulfovibrionaceae|g__Maridesulfovibrio	542
k__Bacteria|p__Thermodesulfobacteriota|c__Desulfovibrionia|o__Desulfovibrionales|f__Desulfovibrionaceae|g__Maridesulfovibrio|s__Maridesulfovibrio_salexigens	52
k__Bacteria|p__Thermodesulfobacteriota|c__Desulfovibrionia|o__Desulfovibrionales|f__Desulfovibrionaceae|g__Maridesulfovibrio|s__Maridesulfovibrio_hydrothermalis	115
k__Bacteria|p__Thermodesulfobacteriota|c__Desulfovibrionia|o__Desulfovibrionales|f__Desulfovibrionaceae|g__Maridesulfovibrio|s__Maridesulfovibrio_sp.	373
k__Bacteria|p__Thermodesulfobacteriota|c__Desulfovibrionia|o__Desulfovibrionales|f__Desulfovibrionaceae|g__Oceanidesulfovibrio	582
k__Bacteria|p__Thermodesulfobacteriota|c__Desulfovibrionia|o__Desulfovibrionales|f__Desulfovibrionaceae|g__Oceanidesulfovibrio|s__Oceanidesulfovibrio_marinus	582
k__Bacteria|p__Thermodesulfobacteriota|c__Desulfovibrionia|o__Desulfovibrionales|f__Desulfovibrionaceae|g__Nitratidesulfovibrio	1021
k__Bacteria|p__Thermodesulfobacteriota|c__Desulfovibrionia|o__Desulfovibrionales|f__Desulfovibrionaceae|g__Nitratidesulfovibrio|s__Nitratidesulfovibrio_vulgaris	413
k__Bacteria|p__Thermodesulfobacteriota|c__Desulfovibrionia|o__Desulfovibrionales|f__Desulfovibrionaceae|g__Nitratidesulfovibrio|s__Nitratidesulfovibrio_liaohensis	608
k__Bacteria|p__Thermodesulfobacteriota|c__Desulfovibrionia|o__Desulfovibrionales|f__Desulfovibrionaceae|g__Desulfocurvibacter	1093
k__Bacteria|p__Thermodesulfobacteriota|c__Desulfovibrionia|o__Desulfovibrionales|f__Desulfovibrionaceae|g__Desulfocurvibacter|s__Desulfocurvibacter_africanus	1093
k__Bacteria|p__Thermodesulfobacteriota|c__Desulfovibrionia|o__Desulfovibrionales|f__Desulfovibrionaceae|g__Desulfolutivibrio	1298
k__Bacteria|p__Thermodesulfobacteriota|c__Desulfovibrionia|o__Desulfovibrionales|f__Desulfovibrionaceae|g__Desulfolutivibrio|s__Desulfolutivibrio_sulfodismutans	394
k__Bacteria|p__Thermodesulfobacteriota|c__Desulfovibrionia|o__Desulfovibrionales|f__Desulfovibrionaceae|g__Desulfolutivibrio|s__Desulfolutivibrio_sulfoxidireducens	903
k__Bacteria|p__Thermodesulfobacteriota|c__Desulfovibrionia|o__Desulfovibrionales|f__Desulfovibrionaceae|g__Desulfovibrio	4154
k__Bacteria|p__Thermodesulfobacteriota|c__Desulfovibrionia|o__Desulfovibrionales|f__Desulfovibrionaceae|g__Desulfovibrio|s__Desulfovibrio_ferrophilus	117
k__Bacteria|p__Thermodesulfobacteriota|c__Desulfovibrionia|o__Desulfovibrionales|f__Desulfovibrionaceae|g__Desulfovibrio|s__Desulfovibrio_fairfieldensis	218
k__Bacteria|p__Thermodesulfobacteriota|c__Desulfovibrionia|o__Desulfovibrionales|f__Desulfovibrionaceae|g__Desulfovibrio|s__Desulfovibrio_mangrovi	272
k__Bacteria|p__Thermodesulfobacteriota|c__Desulfovibrionia|o__Desulfovibrionales|f__Desulfovibrionaceae|g__Desulfovibrio|s__Desulfovibrio_piger	293
k__Bacteria|p__Thermodesulfobacteriota|c__Desulfovibrionia|o__Desulfovibrionales|f__Desulfovibrionaceae|g__Desulfovibrio|s__Desulfovibrio_subterraneus	289
k__Bacteria|p__Thermodesulfobacteriota|c__Desulfovibrionia|o__Desulfovibrionales|f__Desulfovibrionaceae|g__Desulfovibrio|s__Desulfovibrio_sp.G11	475
k__Bacteria|p__Thermodesulfobacteriota|c__Desulfovibrionia|o__Desulfovibrionales|f__Desulfovibrionaceae|g__Desulfovibrio|s__Candidatus_Desulfovibrio_trichonymphae	678
k__Bacteria|p__Thermodesulfobacteriota|c__Desulfovibrionia|o__Desulfovibrionales|f__Desulfovibrionaceae|g__Desulfovibrio|s__Desulfovibrio_desulfuricans	1810
k__Bacteria|p__Thermodesulfobacteriota|c__Desulfovibrionia|o__Desulfovibrionales|f__Desulfovibrionaceae|g__Pseudodesulfovibrio	4946
k__Bacteria|p__Thermodesulfobacteriota|c__Desulfovibrionia|o__Desulfovibrionales|f__Desulfovibrionaceae|g__Pseudodesulfovibrio|s__Pseudodesulfovibrio_piezophilus	48
k__Bacteria|p__Thermodesulfobacteriota|c__Desulfovibrionia|o__Desulfovibrionales|f__Desulfovibrionaceae|g__Pseudodesulfovibrio|s__Pseudodesulfovibrio_sediminis	58
k__Bacteria|p__Thermodesulfobacteriota|c__Desulfovibrionia|o__Desulfovibrionales|f__Desulfovibrionaceae|g__Pseudodesulfovibrio|s__Pseudodesulfovibrio_nedwellii	112
k__Bacteria|p__Thermodesulfobacteriota|c__Desulfovibrionia|o__Desulfovibrionales|f__Desulfovibrionaceae|g__Pseudodesulfovibrio|s__Pseudodesulfovibrio_cashew	146
k__Bacteria|p__Thermodesulfobacteriota|c__Desulfovibrionia|o__Desulfovibrionales|f__Desulfovibrionaceae|g__Pseudodesulfovibrio|s__Pseudodesulfovibrio_sp.zrk46	143
k__Bacteria|p__Thermodesulfobacteriota|c__Desulfovibrionia|o__Desulfovibrionales|f__Desulfovibrionaceae|g__Pseudodesulfovibrio|s__Pseudodesulfovibrio_profundus	289
k__Bacteria|p__Thermodesulfobacteriota|c__Desulfovibrionia|o__Desulfovibrionales|f__Desulfovibrionaceae|g__Pseudodesulfovibrio|s__Pseudodesulfovibrio_mercurii	240
k__Bacteria|p__Thermodesulfobacteriota|c__Desulfovibrionia|o__Desulfovibrionales|f__Desulfovibrionaceae|g__Pseudodesulfovibrio|s__Pseudodesulfovibrio_portus	270
k__Bacteria|p__Thermodesulfobacteriota|c__Desulfovibrionia|o__Desulfovibrionales|f__Desulfovibrionaceae|g__Pseudodesulfovibrio|s__Pseudodesulfovibrio_aespoeensis	361
k__Bacteria|p__Thermodesulfobacteriota|c__Desulfovibrionia|o__Desulfovibrionales|f__Desulfovibrionaceae|g__Pseudodesulfovibrio|s__Pseudodesulfovibrio_tunisiensis	268
k__Bacteria|p__Thermodesulfobacteriota|c__Desulfovibrionia|o__Desulfovibrionales|f__Desulfovibrionaceae|g__Pseudodesulfovibrio|s__Pseudodesulfovibrio_indicus	353
k__Bacteria|p__Thermodesulfobacteriota|c__Desulfovibrionia|o__Desulfovibrionales|f__Desulfovibrionaceae|g__Pseudodesulfovibrio|s__Pseudodesulfovibrio_thermohalotolerans	604
k__Bacteria|p__Thermodesulfobacteriota|c__Desulfovibrionia|o__Desulfovibrionales|f__Desulfovibrionaceae|g__Pseudodesulfovibrio|s__uncultured_Pseudodesulfovibrio_sp.	2049
k__Bacteria|p__Thermodesulfobacteriota|c__Desulfovibrionia|o__Desulfovibrionales|f__Desulfovibrionaceae|g__Solidesulfovibrio	8604
k__Bacteria|p__Thermodesulfobacteriota|c__Desulfovibrionia|o__Desulfovibrionales|f__Desulfovibrionaceae|g__Solidesulfovibrio|s__Solidesulfovibrio_magneticus	502
k__Bacteria|p__Thermodesulfobacteriota|c__Desulfovibrionia|o__Desulfovibrionales|f__Desulfovibrionaceae|g__Solidesulfovibrio|s__Solidesulfovibrio_carbinolicus	733
k__Bacteria|p__Thermodesulfobacteriota|c__Desulfovibrionia|o__Desulfovibrionales|f__Desulfovibrionaceae|g__Solidesulfovibrio|s__Solidesulfovibrio_carbinoliphilus	7368
k__Bacteria|p__Thermodesulfobacteriota|c__Desulfuromonadia	52733
k__Bacteria|p__Thermodesulfobacteriota|c__Desulfuromonadia|o__Desulfuromonadales	25796
k__Bacteria|p__Thermodesulfobacteriota|c__Desulfuromonadia|o__Desulfuromonadales|f__Geopsychrobacteraceae	66
k__Bacteria|p__Thermodesulfobacteriota|c__Desulfuromonadia|o__Desulfuromonadales|f__Geopsychrobacteraceae|g__Desulfuromusa	66
k__Bacteria|p__Thermodesulfobacteriota|c__Desulfuromonadia|o__Desulfuromonadales|f__Geopsychrobacteraceae|g__Desulfuromusa|s__uncultured_Desulfuromusa_sp.	66
k__Bacteria|p__Thermodesulfobacteriota|c__Desulfuromonadia|o__Desulfuromonadales|f__Syntrophotaleaceae	8474
k__Bacteria|p__Thermodesulfobacteriota|c__Desulfuromonadia|o__Desulfuromonadales|f__Syntrophotaleaceae|g__Syntrophotalea	8474
k__Bacteria|p__Thermodesulfobacteriota|c__Desulfuromonadia|o__Desulfuromonadales|f__Syntrophotaleaceae|g__Syntrophotalea|s__Syntrophotalea_acetylenica	258
k__Bacteria|p__Thermodesulfobacteriota|c__Desulfuromonadia|o__Desulfuromonadales|f__Syntrophotaleaceae|g__Syntrophotalea|s__Syntrophotalea_acetylenivorans	3572
k__Bacteria|p__Thermodesulfobacteriota|c__Desulfuromonadia|o__Desulfuromonadales|f__Syntrophotaleaceae|g__Syntrophotalea|s__Syntrophotalea_carbinolica	4642
k__Bacteria|p__Thermodesulfobacteriota|c__Desulfuromonadia|o__Desulfuromonadales|f__Desulfuromonadaceae	8596
k__Bacteria|p__Thermodesulfobacteriota|c__Desulfuromonadia|o__Desulfuromonadales|f__Desulfuromonadaceae|g__Pelobacter	1462
k__Bacteria|p__Thermodesulfobacteriota|c__Desulfuromonadia|o__Desulfuromonadales|f__Desulfuromonadaceae|g__Pelobacter|s__Pelobacter_propionicus	1462
k__Bacteria|p__Thermodesulfobacteriota|c__Desulfuromonadia|o__Desulfuromonadales|f__Desulfuromonadaceae|g__Desulfuromonas	7134
k__Bacteria|p__Thermodesulfobacteriota|c__Desulfuromonadia|o__Desulfuromonadales|f__Desulfuromonadaceae|g__Desulfuromonas|s__Desulfuromonas_soudanensis	611
k__Bacteria|p__Thermodesulfobacteriota|c__Desulfuromonadia|o__Desulfuromonadales|f__Desulfuromonadaceae|g__Desulfuromonas|s__Desulfuromonas_versatilis	665
k__Bacteria|p__Thermodesulfobacteriota|c__Desulfuromonadia|o__Desulfuromonadales|f__Desulfuromonadaceae|g__Desulfuromonas|s__uncultured_Desulfuromonas_sp.	686
k__Bacteria|p__Thermodesulfobacteriota|c__Desulfuromonadia|o__Desulfuromonadales|f__Desulfuromonadaceae|g__Desulfuromonas|s__Desulfuromonas_thiophila	1070
k__Bacteria|p__Thermodesulfobacteriota|c__Desulfuromonadia|o__Desulfuromonadales|f__Desulfuromonadaceae|g__Desulfuromonas|s__Desulfuromonas_acetoxidans	1232
k__Bacteria|p__Thermodesulfobacteriota|c__Desulfuromonadia|o__Desulfuromonadales|f__Desulfuromonadaceae|g__Desulfuromonas|s__Desulfuromonas_sp.AOP6	179
k__Bacteria|p__Thermodesulfobacteriota|c__Desulfuromonadia|o__Desulfuromonadales|f__Desulfuromonadaceae|g__Desulfuromonas|s__Desulfuromonas_sp.DDH964	2687
k__Bacteria|p__Thermodesulfobacteriota|c__Desulfuromonadia|o__Desulfuromonadales|f__Geoalkalibacteraceae	8658
k__Bacteria|p__Thermodesulfobacteriota|c__Desulfuromonadia|o__Desulfuromonadales|f__Geoalkalibacteraceae|g__Geoalkalibacter	8658
k__Bacteria|p__Thermodesulfobacteriota|c__Desulfuromonadia|o__Desulfuromonadales|f__Geoalkalibacteraceae|g__Geoalkalibacter|s__Geoalkalibacter_halelectricus	719
k__Bacteria|p__Thermodesulfobacteriota|c__Desulfuromonadia|o__Desulfuromonadales|f__Geoalkalibacteraceae|g__Geoalkalibacter|s__Geoalkalibacter_subterraneus	7939
k__Bacteria|p__Thermodesulfobacteriota|c__Desulfuromonadia|o__Geobacterales	26937
k__Bacteria|p__Thermodesulfobacteriota|c__Desulfuromonadia|o__Geobacterales|f__Geobacteraceae	26937
k__Bacteria|p__Thermodesulfobacteriota|c__Desulfuromonadia|o__Geobacterales|f__Geobacteraceae|g__Citrifermentans	1985
k__Bacteria|p__Thermodesulfobacteriota|c__Desulfuromonadia|o__Geobacterales|f__Geobacteraceae|g__Citrifermentans|s__Citrifermentans_bremense	213
k__Bacteria|p__Thermodesulfobacteriota|c__Desulfuromonadia|o__Geobacterales|f__Geobacteraceae|g__Citrifermentans|s__Citrifermentans_bemidjiense	1772
k__Bacteria|p__Thermodesulfobacteriota|c__Desulfuromonadia|o__Geobacterales|f__Geobacteraceae|g__Geotalea	3296
k__Bacteria|p__Thermodesulfobacteriota|c__Desulfuromonadia|o__Geobacterales|f__Geobacteraceae|g__Geotalea|s__Geotalea_uraniireducens	1607
k__Bacteria|p__Thermodesulfobacteriota|c__Desulfuromonadia|o__Geobacterales|f__Geobacteraceae|g__Geotalea|s__Geotalea_daltonii	1688
k__Bacteria|p__Thermodesulfobacteriota|c__Desulfuromonadia|o__Geobacterales|f__Geobacteraceae|g__Geomonas	3854
k__Bacteria|p__Thermodesulfobacteriota|c__Desulfuromonadia|o__Geobacterales|f__Geobacteraceae|g__Geomonas|s__Geomonas_paludis	268
k__Bacteria|p__Thermodesulfobacteriota|c__Desulfuromonadia|o__Geobacterales|f__Geobacteraceae|g__Geomonas|s__Geomonas_oryzisoli	361
k__Bacteria|p__Thermodesulfobacteriota|c__Desulfuromonadia|o__Geobacterales|f__Geobacteraceae|g__Geomonas|s__Geomonas_nitrogeniifigens	694
k__Bacteria|p__Thermodesulfobacteriota|c__Desulfuromonadia|o__Geobacterales|f__Geobacteraceae|g__Geomonas|s__Geomonas_subterranea	1462
k__Bacteria|p__Thermodesulfobacteriota|c__Desulfuromonadia|o__Geobacterales|f__Geobacteraceae|g__Geomonas|s__Geomonas_sp.RF6	1067
k__Bacteria|p__Thermodesulfobacteriota|c__Desulfuromonadia|o__Geobacterales|f__Geobacteraceae|g__Geobacter	8103
k__Bacteria|p__Thermodesulfobacteriota|c__Desulfuromonadia|o__Geobacterales|f__Geobacteraceae|g__Geobacter|s__Geobacter_metallireducens	945
k__Bacteria|p__Thermodesulfobacteriota|c__Desulfuromonadia|o__Geobacterales|f__Geobacteraceae|g__Geobacter|s__Geobacter_pickeringii	1510
k__Bacteria|p__Thermodesulfobacteriota|c__Desulfuromonadia|o__Geobacterales|f__Geobacteraceae|g__Geobacter|s__Geobacter_benzoatilyticus	1515
k__Bacteria|p__Thermodesulfobacteriota|c__Desulfuromonadia|o__Geobacterales|f__Geobacteraceae|g__Geobacter|s__Geobacter_sulfurreducens	2224
k__Bacteria|p__Thermodesulfobacteriota|c__Desulfuromonadia|o__Geobacterales|f__Geobacteraceae|g__Geobacter|s__Geobacter_sp.SVR	357
k__Bacteria|p__Thermodesulfobacteriota|c__Desulfuromonadia|o__Geobacterales|f__Geobacteraceae|g__Geobacter|s__Geobacter_sp.DSM_9736	558
k__Bacteria|p__Thermodesulfobacteriota|c__Desulfuromonadia|o__Geobacterales|f__Geobacteraceae|g__Geobacter|s__Geobacter_sp.FeAm09	991
k__Bacteria|p__Thermodesulfobacteriota|c__Desulfuromonadia|o__Geobacterales|f__Geobacteraceae|g__Trichlorobacter	9697
k__Bacteria|p__Thermodesulfobacteriota|c__Desulfuromonadia|o__Geobacterales|f__Geobacteraceae|g__Trichlorobacter|s__Trichlorobacter_lovleyi	2932
k__Bacteria|p__Thermodesulfobacteriota|c__Desulfuromonadia|o__Geobacterales|f__Geobacteraceae|g__Trichlorobacter|s__Trichlorobacter_ammonificans	6764
k__Bacteria|p__Fibrobacterota	83
k__Bacteria|p__Fibrobacterota|c__Fibrobacteria	83
k__Bacteria|p__Fibrobacterota|c__Fibrobacteria|o__Fibrobacterales	83
k__Bacteria|p__Fibrobacterota|c__Fibrobacteria|o__Fibrobacterales|f__Fibrobacteraceae	83
k__Bacteria|p__Fibrobacterota|c__Fibrobacteria|o__Fibrobacterales|f__Fibrobacteraceae|g__Fibrobacter	83
k__Bacteria|p__Fibrobacterota|c__Fibrobacteria|o__Fibrobacterales|f__Fibrobacteraceae|g__Fibrobacter|s__Fibrobacter_succinogenes	83
k__Bacteria|p__Candidatus_Cloacimonadota	99
k__Bacteria|p__Candidatus_Cloacimonadota|c__Candidatus_Cloacimonadia	99
k__Bacteria|p__Candidatus_Cloacimonadota|c__Candidatus_Cloacimonadia|o__Candidatus_Cloacimonadales	99
k__Bacteria|p__Candidatus_Cloacimonadota|c__Candidatus_Cloacimonadia|o__Candidatus_Cloacimonadales|f__Candidatus_Cloacimonadaceae	99
k__Bacteria|p__Candidatus_Cloacimonadota|c__Candidatus_Cloacimonadia|o__Candidatus_Cloacimonadales|f__Candidatus_Cloacimonadaceae|g__Cloacimonas	99
k__Bacteria|p__Candidatus_Cloacimonadota|c__Candidatus_Cloacimonadia|o__Candidatus_Cloacimonadales|f__Candidatus_Cloacimonadaceae|g__Cloacimonas|s__Candidatus_Cloacimonas_acidaminovorans	99
k__Bacteria|p__Gemmatimonadota	3845
k__Bacteria|p__Gemmatimonadota|c__Gemmatimonadetes	3845
k__Bacteria|p__Gemmatimonadota|c__Gemmatimonadetes|o__Gemmatimonadales	3845
k__Bacteria|p__Gemmatimonadota|c__Gemmatimonadetes|o__Gemmatimonadales|f__Gemmatimonadaceae	3845
k__Bacteria|p__Gemmatimonadota|c__Gemmatimonadetes|o__Gemmatimonadales|f__Gemmatimonadaceae|g__Gemmatimonas	1768
k__Bacteria|p__Gemmatimonadota|c__Gemmatimonadetes|o__Gemmatimonadales|f__Gemmatimonadaceae|g__Gemmatimonas|s__Gemmatimonas_phototrophica	415
k__Bacteria|p__Gemmatimonadota|c__Gemmatimonadetes|o__Gemmatimonadales|f__Gemmatimonadaceae|g__Gemmatimonas|s__Gemmatimonas_aurantiaca	490
k__Bacteria|p__Gemmatimonadota|c__Gemmatimonadetes|o__Gemmatimonadales|f__Gemmatimonadaceae|g__Gemmatimonas|s__Gemmatimonas_groenlandica	863
k__Bacteria|p__Gemmatimonadota|c__Gemmatimonadetes|o__Gemmatimonadales|f__Gemmatimonadaceae|g__Gemmatirosa	2076
k__Bacteria|p__Gemmatimonadota|c__Gemmatimonadetes|o__Gemmatimonadales|f__Gemmatimonadaceae|g__Gemmatirosa|s__Gemmatirosa_kalamazoonensis	2076
k__Bacteria|p__Balneolota	85
k__Bacteria|p__Balneolota|c__Balneolia	85
k__Bacteria|p__Balneolota|c__Balneolia|o__Balneolales	85
k__Bacteria|p__Balneolota|c__Balneolia|o__Balneolales|f__Cyclonatronaceae	85
k__Bacteria|p__Balneolota|c__Balneolia|o__Balneolales|f__Cyclonatronaceae|g__Cyclonatronum	85
k__Bacteria|p__Balneolota|c__Balneolia|o__Balneolales|f__Cyclonatronaceae|g__Cyclonatronum|s__Cyclonatronum_proteinivorum	85
k__Bacteria|p__Ignavibacteriota	1204
k__Bacteria|p__Ignavibacteriota|c__Ignavibacteria	1204
k__Bacteria|p__Ignavibacteriota|c__Ignavibacteria|o__Ignavibacteriales	1204
k__Bacteria|p__Ignavibacteriota|c__Ignavibacteria|o__Ignavibacteriales|f__Melioribacteraceae	420
k__Bacteria|p__Ignavibacteriota|c__Ignavibacteria|o__Ignavibacteriales|f__Melioribacteraceae|g__Melioribacter	420
k__Bacteria|p__Ignavibacteriota|c__Ignavibacteria|o__Ignavibacteriales|f__Melioribacteraceae|g__Melioribacter|s__Melioribacter_roseus	420
k__Bacteria|p__Ignavibacteriota|c__Ignavibacteria|o__Ignavibacteriales|f__Ignavibacteriaceae	783
k__Bacteria|p__Ignavibacteriota|c__Ignavibacteria|o__Ignavibacteriales|f__Ignavibacteriaceae|g__Ignavibacterium	783
k__Bacteria|p__Ignavibacteriota|c__Ignavibacteria|o__Ignavibacteriales|f__Ignavibacteriaceae|g__Ignavibacterium|s__Ignavibacterium_album	331
k__Bacteria|p__Ignavibacteriota|c__Ignavibacteria|o__Ignavibacteriales|f__Ignavibacteriaceae|g__Ignavibacterium|s__Ignavibacterium_sp.	452
k__Bacteria|p__Rhodothermota	2441
k__Bacteria|p__Rhodothermota|c__Rhodothermia	2441
k__Bacteria|p__Rhodothermota|c__Rhodothermia|o__Rhodothermales	2441
k__Bacteria|p__Rhodothermota|c__Rhodothermia|o__Rhodothermales|f__Salinibacteraceae	1020
k__Bacteria|p__Rhodothermota|c__Rhodothermia|o__Rhodothermales|f__Salinibacteraceae|g__Salinibacter	1020
k__Bacteria|p__Rhodothermota|c__Rhodothermia|o__Rhodothermales|f__Salinibacteraceae|g__Salinibacter|s__Salinibacter_ruber	1020
k__Bacteria|p__Rhodothermota|c__Rhodothermia|o__Rhodothermales|f__Rhodothermaceae	1420
k__Bacteria|p__Rhodothermota|c__Rhodothermia|o__Rhodothermales|f__Rhodothermaceae|g__Rhodocaloribacter	545
k__Bacteria|p__Rhodothermota|c__Rhodothermia|o__Rhodothermales|f__Rhodothermaceae|g__Rhodocaloribacter|s__Rhodocaloribacter_litoris	545
k__Bacteria|p__Rhodothermota|c__Rhodothermia|o__Rhodothermales|f__Rhodothermaceae|g__Rhodothermus	875
k__Bacteria|p__Rhodothermota|c__Rhodothermia|o__Rhodothermales|f__Rhodothermaceae|g__Rhodothermus|s__Rhodothermus_marinus	875
k__Bacteria|p__Chlorobiota	6795
k__Bacteria|p__Chlorobiota|c__Chlorobiia	6795
k__Bacteria|p__Chlorobiota|c__Chlorobiia|o__Chlorobiales	6795
k__Bacteria|p__Chlorobiota|c__Chlorobiia|o__Chlorobiales|f__Chloroherpetonaceae	178
k__Bacteria|p__Chlorobiota|c__Chlorobiia|o__Chlorobiales|f__Chloroherpetonaceae|g__Chloroherpeton	178
k__Bacteria|p__Chlorobiota|c__Chlorobiia|o__Chlorobiales|f__Chloroherpetonaceae|g__Chloroherpeton|s__Chloroherpeton_thalassium	178
k__Bacteria|p__Chlorobiota|c__Chlorobiia|o__Chlorobiales|f__Chlorobiaceae	6616
k__Bacteria|p__Chlorobiota|c__Chlorobiia|o__Chlorobiales|f__Chlorobiaceae|g__Pelodictyon	252
k__Bacteria|p__Chlorobiota|c__Chlorobiia|o__Chlorobiales|f__Chlorobiaceae|g__Pelodictyon|s__Pelodictyon_phaeoclathratiforme	100
k__Bacteria|p__Chlorobiota|c__Chlorobiia|o__Chlorobiales|f__Chlorobiaceae|g__Pelodictyon|s__Pelodictyon_luteolum	151
k__Bacteria|p__Chlorobiota|c__Chlorobiia|o__Chlorobiales|f__Chlorobiaceae|g__Chlorobium	552
k__Bacteria|p__Chlorobiota|c__Chlorobiia|o__Chlorobiales|f__Chlorobiaceae|g__Chlorobium|s__Chlorobium_phaeovibrioides	55
k__Bacteria|p__Chlorobiota|c__Chlorobiia|o__Chlorobiales|f__Chlorobiaceae|g__Chlorobium|s__Chlorobium_phaeobacteroides	107
k__Bacteria|p__Chlorobiota|c__Chlorobiia|o__Chlorobiales|f__Chlorobiaceae|g__Chlorobium|s__Chlorobium_limicola	389
k__Bacteria|p__Chlorobiota|c__Chlorobiia|o__Chlorobiales|f__Chlorobiaceae|g__Chlorobaculum	1132
k__Bacteria|p__Chlorobiota|c__Chlorobiia|o__Chlorobiales|f__Chlorobiaceae|g__Chlorobaculum|s__Chlorobaculum_tepidum	219
k__Bacteria|p__Chlorobiota|c__Chlorobiia|o__Chlorobiales|f__Chlorobiaceae|g__Chlorobaculum|s__Chlorobaculum_sp.MV4-Y	219
k__Bacteria|p__Chlorobiota|c__Chlorobiia|o__Chlorobiales|f__Chlorobiaceae|g__Chlorobaculum|s__Chlorobaculum_limnaeum	349
k__Bacteria|p__Chlorobiota|c__Chlorobiia|o__Chlorobiales|f__Chlorobiaceae|g__Chlorobaculum|s__Chlorobaculum_parvum	342
k__Bacteria|p__Chlorobiota|c__Chlorobiia|o__Chlorobiales|f__Chlorobiaceae|g__Prosthecochloris	4678
k__Bacteria|p__Chlorobiota|c__Chlorobiia|o__Chlorobiales|f__Chlorobiaceae|g__Prosthecochloris|s__Prosthecochloris_aestuarii	148
k__Bacteria|p__Chlorobiota|c__Chlorobiia|o__Chlorobiales|f__Chlorobiaceae|g__Prosthecochloris|s__Prosthecochloris_sp.SCSIO_W1103	46
k__Bacteria|p__Chlorobiota|c__Chlorobiia|o__Chlorobiales|f__Chlorobiaceae|g__Prosthecochloris|s__Prosthecochloris_sp.SCSIO_W1101	30
k__Bacteria|p__Chlorobiota|c__Chlorobiia|o__Chlorobiales|f__Chlorobiaceae|g__Prosthecochloris|s__Prosthecochloris_sp.CIB_2401	134
k__Bacteria|p__Chlorobiota|c__Chlorobiia|o__Chlorobiales|f__Chlorobiaceae|g__Prosthecochloris|s__Prosthecochloris_sp.GSB1	148
k__Bacteria|p__Chlorobiota|c__Chlorobiia|o__Chlorobiales|f__Chlorobiaceae|g__Prosthecochloris|s__Prosthecochloris_sp.HL-130-GSB	4171
k__Bacteria|p__Bacteroidota	106000
k__Bacteria|p__Bacteroidota|c__Saprospiria	478
k__Bacteria|p__Bacteroidota|c__Saprospiria|o__Saprospirales	478
k__Bacteria|p__Bacteroidota|c__Saprospiria|o__Saprospirales|f__Haliscomenobacteraceae	211
k__Bacteria|p__Bacteroidota|c__Saprospiria|o__Saprospirales|f__Haliscomenobacteraceae|g__Haliscomenobacter	211
k__Bacteria|p__Bacteroidota|c__Saprospiria|o__Saprospirales|f__Haliscomenobacteraceae|g__Haliscomenobacter|s__Haliscomenobacter_hydrossis	211
k__Bacteria|p__Bacteroidota|c__Saprospiria|o__Saprospirales|f__Saprospiraceae	266
k__Bacteria|p__Bacteroidota|c__Saprospiria|o__Saprospirales|f__Saprospiraceae|g__Aureispira	127
k__Bacteria|p__Bacteroidota|c__Saprospiria|o__Saprospirales|f__Saprospiraceae|g__Aureispira|s__Aureispira_sp.CCB-E	44
k__Bacteria|p__Bacteroidota|c__Saprospiria|o__Saprospirales|f__Saprospiraceae|g__Aureispira|s__Aureispira_sp.EL160426	82
k__Bacteria|p__Bacteroidota|c__Saprospiria|o__Saprospirales|f__Saprospiraceae|g__Saprospira	139
k__Bacteria|p__Bacteroidota|c__Saprospiria|o__Saprospirales|f__Saprospiraceae|g__Saprospira|s__Saprospira_sp.CCB-QB6	33
k__Bacteria|p__Bacteroidota|c__Saprospiria|o__Saprospirales|f__Saprospiraceae|g__Saprospira|s__Saprospira_grandis	106
k__Bacteria|p__Bacteroidota|o__Candidatus_Sulfidibacteriales	519
k__Bacteria|p__Bacteroidota|o__Candidatus_Sulfidibacteriales|g__Candidatus_Sulfidibacterium	519
k__Bacteria|p__Bacteroidota|o__Candidatus_Sulfidibacteriales|g__Candidatus_Sulfidibacterium|s__Candidatus_Sulfidibacterium_hydrothermale	519
k__Bacteria|p__Bacteroidota|c__Chitinophagia	7454
k__Bacteria|p__Bacteroidota|c__Chitinophagia|o__Chitinophagales	7454
k__Bacteria|p__Bacteroidota|c__Chitinophagia|o__Chitinophagales|f__Chitinophagaceae	7454
k__Bacteria|p__Bacteroidota|c__Chitinophagia|o__Chitinophagales|f__Chitinophagaceae|g__Longitalea	72
k__Bacteria|p__Bacteroidota|c__Chitinophagia|o__Chitinophagales|f__Chitinophagaceae|g__Longitalea|s__Longitalea_sp.SCSIO_12813	72
k__Bacteria|p__Bacteroidota|c__Chitinophagia|o__Chitinophagales|f__Chitinophagaceae|g__Thermoflavifilum	78
k__Bacteria|p__Bacteroidota|c__Chitinophagia|o__Chitinophagales|f__Chitinophagaceae|g__Thermoflavifilum|s__Thermoflavifilum_sp.	78
k__Bacteria|p__Bacteroidota|c__Chitinophagia|o__Chitinophagales|f__Chitinophagaceae|g__Phnomibacter	83
k__Bacteria|p__Bacteroidota|c__Chitinophagia|o__Chitinophagales|f__Chitinophagaceae|g__Phnomibacter|s__Phnomibacter_ginsenosidimutans	83
k__Bacteria|p__Bacteroidota|c__Chitinophagia|o__Chitinophagales|f__Chitinophagaceae|g__Filimonas	89
k__Bacteria|p__Bacteroidota|c__Chitinophagia|o__Chitinophagales|f__Chitinophagaceae|g__Filimonas|s__Filimonas_lacunae	89
k__Bacteria|p__Bacteroidota|c__Chitinophagia|o__Chitinophagales|f__Chitinophagaceae|g__Pseudocnuella	113
k__Bacteria|p__Bacteroidota|c__Chitinophagia|o__Chitinophagales|f__Chitinophagaceae|g__Pseudocnuella|s__Pseudocnuella_soli	113
k__Bacteria|p__Bacteroidota|c__Chitinophagia|o__Chitinophagales|f__Chitinophagaceae|g__Niabella	169
k__Bacteria|p__Bacteroidota|c__Chitinophagia|o__Chitinophagales|f__Chitinophagaceae|g__Niabella|s__Niabella_ginsenosidivorans	80
k__Bacteria|p__Bacteroidota|c__Chitinophagia|o__Chitinophagales|f__Chitinophagaceae|g__Niabella|s__Niabella_soli	89
k__Bacteria|p__Bacteroidota|c__Chitinophagia|o__Chitinophagales|f__Chitinophagaceae|g__Lacibacter	172
k__Bacteria|p__Bacteroidota|c__Chitinophagia|o__Chitinophagales|f__Chitinophagaceae|g__Lacibacter|s__Lacibacter_sediminis	172
k__Bacteria|p__Bacteroidota|c__Chitinophagia|o__Chitinophagales|f__Chitinophagaceae|g__Panacibacter	191
k__Bacteria|p__Bacteroidota|c__Chitinophagia|o__Chitinophagales|f__Chitinophagaceae|g__Panacibacter|s__Panacibacter_ginsenosidivorans	191
k__Bacteria|p__Bacteroidota|c__Chitinophagia|o__Chitinophagales|f__Chitinophagaceae|g__Sediminibacterium	205
k__Bacteria|p__Bacteroidota|c__Chitinophagia|o__Chitinophagales|f__Chitinophagaceae|g__Sediminibacterium|s__Sediminibacterium_sp.TEGAF015	205
k__Bacteria|p__Bacteroidota|c__Chitinophagia|o__Chitinophagales|f__Chitinophagaceae|g__Flavisolibacter	224
k__Bacteria|p__Bacteroidota|c__Chitinophagia|o__Chitinophagales|f__Chitinophagaceae|g__Flavisolibacter|s__Flavisolibacter_ginsenosidimutans	90
k__Bacteria|p__Bacteroidota|c__Chitinophagia|o__Chitinophagales|f__Chitinophagaceae|g__Flavisolibacter|s__Flavisolibacter_tropicus	133
k__Bacteria|p__Bacteroidota|c__Chitinophagia|o__Chitinophagales|f__Chitinophagaceae|g__Paraflavitalea	249
k__Bacteria|p__Bacteroidota|c__Chitinophagia|o__Chitinophagales|f__Chitinophagaceae|g__Paraflavitalea|s__Paraflavitalea_speifideiaquila	112
k__Bacteria|p__Bacteroidota|c__Chitinophagia|o__Chitinophagales|f__Chitinophagaceae|g__Paraflavitalea|s__Paraflavitalea_soli	136
k__Bacteria|p__Bacteroidota|c__Chitinophagia|o__Chitinophagales|f__Chitinophagaceae|g__Ferruginibacter	295
k__Bacteria|p__Bacteroidota|c__Chitinophagia|o__Chitinophagales|f__Chitinophagaceae|g__Ferruginibacter|s__Ferruginibacter_albus	103
k__Bacteria|p__Bacteroidota|c__Chitinophagia|o__Chitinophagales|f__Chitinophagaceae|g__Ferruginibacter|s__Ferruginibacter_lapsinanis	192
k__Bacteria|p__Bacteroidota|c__Chitinophagia|o__Chitinophagales|f__Chitinophagaceae|g__Niastella	325
k__Bacteria|p__Bacteroidota|c__Chitinophagia|o__Chitinophagales|f__Chitinophagaceae|g__Niastella|s__Niastella_koreensis	325
k__Bacteria|p__Bacteroidota|c__Chitinophagia|o__Chitinophagales|f__Chitinophagaceae|g__Flavihumibacter	453
k__Bacteria|p__Bacteroidota|c__Chitinophagia|o__Chitinophagales|f__Chitinophagaceae|g__Flavihumibacter|s__Flavihumibacter_fluvii	97
k__Bacteria|p__Bacteroidota|c__Chitinophagia|o__Chitinophagales|f__Chitinophagaceae|g__Flavihumibacter|s__Flavihumibacter_rivuli	356
k__Bacteria|p__Bacteroidota|c__Chitinophagia|o__Chitinophagales|f__Chitinophagaceae|g__Arachidicoccus	508
k__Bacteria|p__Bacteroidota|c__Chitinophagia|o__Chitinophagales|f__Chitinophagaceae|g__Arachidicoccus|s__Arachidicoccus_ginsenosidivorans	77
k__Bacteria|p__Bacteroidota|c__Chitinophagia|o__Chitinophagales|f__Chitinophagaceae|g__Arachidicoccus|s__Arachidicoccus_terrestris	77
k__Bacteria|p__Bacteroidota|c__Chitinophagia|o__Chitinophagales|f__Chitinophagaceae|g__Arachidicoccus|s__Arachidicoccus_sp.B3-10	54
k__Bacteria|p__Bacteroidota|c__Chitinophagia|o__Chitinophagales|f__Chitinophagaceae|g__Arachidicoccus|s__Arachidicoccus_sp.BS20	96
k__Bacteria|p__Bacteroidota|c__Chitinophagia|o__Chitinophagales|f__Chitinophagaceae|g__Arachidicoccus|s__Arachidicoccus_soli	200
k__Bacteria|p__Bacteroidota|c__Chitinophagia|o__Chitinophagales|f__Chitinophagaceae|g__Chitinophaga	2076
k__Bacteria|p__Bacteroidota|c__Chitinophagia|o__Chitinophagales|f__Chitinophagaceae|g__Chitinophaga|s__Chitinophaga_caeni	51
k__Bacteria|p__Bacteroidota|c__Chitinophagia|o__Chitinophagales|f__Chitinophagaceae|g__Chitinophaga|s__Chitinophaga_filiformis	53
k__Bacteria|p__Bacteroidota|c__Chitinophagia|o__Chitinophagales|f__Chitinophagaceae|g__Chitinophaga|s__Chitinophaga_agri	60
k__Bacteria|p__Bacteroidota|c__Chitinophagia|o__Chitinophagales|f__Chitinophagaceae|g__Chitinophaga|s__Chitinophaga_oryzae	63
k__Bacteria|p__Bacteroidota|c__Chitinophagia|o__Chitinophagales|f__Chitinophagaceae|g__Chitinophaga|s__Chitinophaga_pinensis	68
k__Bacteria|p__Bacteroidota|c__Chitinophagia|o__Chitinophagales|f__Chitinophagaceae|g__Chitinophaga|s__Chitinophaga_alhagiae	76
k__Bacteria|p__Bacteroidota|c__Chitinophagia|o__Chitinophagales|f__Chitinophagaceae|g__Chitinophaga|s__Chitinophaga_horti	92
k__Bacteria|p__Bacteroidota|c__Chitinophagia|o__Chitinophagales|f__Chitinophagaceae|g__Chitinophaga|s__Chitinophaga_sancti	592
k__Bacteria|p__Bacteroidota|c__Chitinophagia|o__Chitinophagales|f__Chitinophagaceae|g__Chitinophaga|s__Chitinophaga_sp.LS1	47
k__Bacteria|p__Bacteroidota|c__Chitinophagia|o__Chitinophagales|f__Chitinophagaceae|g__Chitinophaga|s__Chitinophaga_sp.HK235	106
k__Bacteria|p__Bacteroidota|c__Chitinophagia|o__Chitinophagales|f__Chitinophagaceae|g__Chitinophaga|s__Chitinophaga_sp.XS-30	863
k__Bacteria|p__Bacteroidota|c__Chitinophagia|o__Chitinophagales|f__Chitinophagaceae|g__Pseudobacter	2143
k__Bacteria|p__Bacteroidota|c__Chitinophagia|o__Chitinophagales|f__Chitinophagaceae|g__Pseudobacter|s__Pseudobacter_ginsenosidimutans	2143
k__Bacteria|p__Bacteroidota|c__Sphingobacteriia	15494
k__Bacteria|p__Bacteroidota|c__Sphingobacteriia|o__Sphingobacteriales	15494
k__Bacteria|p__Bacteroidota|c__Sphingobacteriia|o__Sphingobacteriales|f__Aurantibacillaceae	128
k__Bacteria|p__Bacteroidota|c__Sphingobacteriia|o__Sphingobacteriales|f__Aurantibacillaceae|g__Aurantibacillus	128
k__Bacteria|p__Bacteroidota|c__Sphingobacteriia|o__Sphingobacteriales|f__Aurantibacillaceae|g__Aurantibacillus|s__Aurantibacillus_circumpalustris	128
k__Bacteria|p__Bacteroidota|c__Sphingobacteriia|o__Sphingobacteriales|f__Sphingobacteriaceae	15365
k__Bacteria|p__Bacteroidota|c__Sphingobacteriia|o__Sphingobacteriales|f__Sphingobacteriaceae|g__Pseudopedobacter	39
k__Bacteria|p__Bacteroidota|c__Sphingobacteriia|o__Sphingobacteriales|f__Sphingobacteriaceae|g__Pseudopedobacter|s__Pseudopedobacter_saltans	39
k__Bacteria|p__Bacteroidota|c__Sphingobacteriia|o__Sphingobacteriales|f__Sphingobacteriaceae|g__Anseongella	77
k__Bacteria|p__Bacteroidota|c__Sphingobacteriia|o__Sphingobacteriales|f__Sphingobacteriaceae|g__Anseongella|s__Anseongella_ginsenosidimutans	77
k__Bacteria|p__Bacteroidota|c__Sphingobacteriia|o__Sphingobacteriales|f__Sphingobacteriaceae|g__Olivibacter	78
k__Bacteria|p__Bacteroidota|c__Sphingobacteriia|o__Sphingobacteriales|f__Sphingobacteriaceae|g__Olivibacter|s__Olivibacter_sp.SDN3	36
k__Bacteria|p__Bacteroidota|c__Sphingobacteriia|o__Sphingobacteriales|f__Sphingobacteriaceae|g__Olivibacter|s__Olivibacter_sp.LS-1	41
k__Bacteria|p__Bacteroidota|c__Sphingobacteriia|o__Sphingobacteriales|f__Sphingobacteriaceae|g__Solitalea	106
k__Bacteria|p__Bacteroidota|c__Sphingobacteriia|o__Sphingobacteriales|f__Sphingobacteriaceae|g__Solitalea|s__Solitalea_canadensis	45
k__Bacteria|p__Bacteroidota|c__Sphingobacteriia|o__Sphingobacteriales|f__Sphingobacteriaceae|g__Solitalea|s__Solitalea_lacus	61
k__Bacteria|p__Bacteroidota|c__Sphingobacteriia|o__Sphingobacteriales|f__Sphingobacteriaceae|g__Pedobacter	1540
k__Bacteria|p__Bacteroidota|c__Sphingobacteriia|o__Sphingobacteriales|f__Sphingobacteriaceae|g__Pedobacter|s__Pedobacter_gandavensis	33
k__Bacteria|p__Bacteroidota|c__Sphingobacteriia|o__Sphingobacteriales|f__Sphingobacteriaceae|g__Pedobacter|s__Pedobacter_ginsengisoli	35
k__Bacteria|p__Bacteroidota|c__Sphingobacteriia|o__Sphingobacteriales|f__Sphingobacteriaceae|g__Pedobacter|s__Pedobacter_riviphilus	55
k__Bacteria|p__Bacteroidota|c__Sphingobacteriia|o__Sphingobacteriales|f__Sphingobacteriaceae|g__Pedobacter|s__Pedobacter_steynii	51
k__Bacteria|p__Bacteroidota|c__Sphingobacteriia|o__Sphingobacteriales|f__Sphingobacteriaceae|g__Pedobacter|s__Pedobacter_mucosus	51
k__Bacteria|p__Bacteroidota|c__Sphingobacteriia|o__Sphingobacteriales|f__Sphingobacteriaceae|g__Pedobacter|s__Pedobacter_schmidteae	60
k__Bacteria|p__Bacteroidota|c__Sphingobacteriia|o__Sphingobacteriales|f__Sphingobacteriaceae|g__Pedobacter|s__Pedobacter_cryoconitis	67
k__Bacteria|p__Bacteroidota|c__Sphingobacteriia|o__Sphingobacteriales|f__Sphingobacteriaceae|g__Pedobacter|s__Pedobacter_endophyticus	67
k__Bacteria|p__Bacteroidota|c__Sphingobacteriia|o__Sphingobacteriales|f__Sphingobacteriaceae|g__Pedobacter|s__Pedobacter_suwonensis	79
k__Bacteria|p__Bacteroidota|c__Sphingobacteriia|o__Sphingobacteriales|f__Sphingobacteriaceae|g__Pedobacter|s__Pedobacter_aquae	74
k__Bacteria|p__Bacteroidota|c__Sphingobacteriia|o__Sphingobacteriales|f__Sphingobacteriaceae|g__Pedobacter|s__Pedobacter_roseus	94
k__Bacteria|p__Bacteroidota|c__Sphingobacteriia|o__Sphingobacteriales|f__Sphingobacteriaceae|g__Pedobacter|s__Pedobacter_heparinus	384
k__Bacteria|p__Bacteroidota|c__Sphingobacteriia|o__Sphingobacteriales|f__Sphingobacteriaceae|g__Pedobacter|s__Pedobacter_sp.BS3	13
k__Bacteria|p__Bacteroidota|c__Sphingobacteriia|o__Sphingobacteriales|f__Sphingobacteriaceae|g__Pedobacter|s__Pedobacter_sp.PACM_27299	55
k__Bacteria|p__Bacteroidota|c__Sphingobacteriia|o__Sphingobacteriales|f__Sphingobacteriaceae|g__Pedobacter|s__Pedobacter_sp.KBS0701	57
k__Bacteria|p__Bacteroidota|c__Sphingobacteriia|o__Sphingobacteriales|f__Sphingobacteriaceae|g__Pedobacter|s__Pedobacter_sp.G11	51
k__Bacteria|p__Bacteroidota|c__Sphingobacteriia|o__Sphingobacteriales|f__Sphingobacteriaceae|g__Pedobacter|s__Pedobacter_sp.SL55	49
k__Bacteria|p__Bacteroidota|c__Sphingobacteriia|o__Sphingobacteriales|f__Sphingobacteriaceae|g__Pedobacter|s__Pedobacter_sp.D749	78
k__Bacteria|p__Bacteroidota|c__Sphingobacteriia|o__Sphingobacteriales|f__Sphingobacteriaceae|g__Pedobacter|s__Pedobacter_sp.	68
k__Bacteria|p__Bacteroidota|c__Sphingobacteriia|o__Sphingobacteriales|f__Sphingobacteriaceae|g__Pedobacter|s__Pedobacter_sp.HDW13	110
k__Bacteria|p__Bacteroidota|c__Sphingobacteriia|o__Sphingobacteriales|f__Sphingobacteriaceae|g__Sphingobacterium	5872
k__Bacteria|p__Bacteroidota|c__Sphingobacteriia|o__Sphingobacteriales|f__Sphingobacteriaceae|g__Sphingobacterium|s__Sphingobacterium_faecium	26
k__Bacteria|p__Bacteroidota|c__Sphingobacteriia|o__Sphingobacteriales|f__Sphingobacteriaceae|g__Sphingobacterium|s__Sphingobacterium_siyangense	47
k__Bacteria|p__Bacteroidota|c__Sphingobacteriia|o__Sphingobacteriales|f__Sphingobacteriaceae|g__Sphingobacterium|s__Sphingobacterium_multivorum	81
k__Bacteria|p__Bacteroidota|c__Sphingobacteriia|o__Sphingobacteriales|f__Sphingobacteriaceae|g__Sphingobacterium|s__Sphingobacterium_psychroaquaticum	39
k__Bacteria|p__Bacteroidota|c__Sphingobacteriia|o__Sphingobacteriales|f__Sphingobacteriaceae|g__Sphingobacterium|s__Sphingobacterium_bambusae	67
k__Bacteria|p__Bacteroidota|c__Sphingobacteriia|o__Sphingobacteriales|f__Sphingobacteriaceae|g__Sphingobacterium|s__Sphingobacterium_spiritivorum	88
k__Bacteria|p__Bacteroidota|c__Sphingobacteriia|o__Sphingobacteriales|f__Sphingobacteriaceae|g__Sphingobacterium|s__Sphingobacterium_hotanense	104
k__Bacteria|p__Bacteroidota|c__Sphingobacteriia|o__Sphingobacteriales|f__Sphingobacteriaceae|g__Sphingobacterium|s__Sphingobacterium_daejeonense	106
k__Bacteria|p__Bacteroidota|c__Sphingobacteriia|o__Sphingobacteriales|f__Sphingobacteriaceae|g__Sphingobacterium|s__Sphingobacterium_thalpophilum	185
k__Bacteria|p__Bacteroidota|c__Sphingobacteriia|o__Sphingobacteriales|f__Sphingobacteriaceae|g__Sphingobacterium|s__Sphingobacterium_sp.UGAL515B_05	19
k__Bacteria|p__Bacteroidota|c__Sphingobacteriia|o__Sphingobacteriales|f__Sphingobacteriaceae|g__Sphingobacterium|s__Sphingobacterium_sp.CZ-2	28
k__Bacteria|p__Bacteroidota|c__Sphingobacteriia|o__Sphingobacteriales|f__Sphingobacteriaceae|g__Sphingobacterium|s__Sphingobacterium_sp.dk4302	28
k__Bacteria|p__Bacteroidota|c__Sphingobacteriia|o__Sphingobacteriales|f__Sphingobacteriaceae|g__Sphingobacterium|s__Sphingobacterium_sp.BN32	48
k__Bacteria|p__Bacteroidota|c__Sphingobacteriia|o__Sphingobacteriales|f__Sphingobacteriaceae|g__Sphingobacterium|s__Sphingobacterium_sp.DR205	36
k__Bacteria|p__Bacteroidota|c__Sphingobacteriia|o__Sphingobacteriales|f__Sphingobacteriaceae|g__Sphingobacterium|s__Sphingobacterium_sp.E70	42
k__Bacteria|p__Bacteroidota|c__Sphingobacteriia|o__Sphingobacteriales|f__Sphingobacteriaceae|g__Sphingobacterium|s__Sphingobacterium_sp.SYP-B4668	36
k__Bacteria|p__Bacteroidota|c__Sphingobacteriia|o__Sphingobacteriales|f__Sphingobacteriaceae|g__Sphingobacterium|s__Sphingobacterium_sp.UDSM-2020	49
k__Bacteria|p__Bacteroidota|c__Sphingobacteriia|o__Sphingobacteriales|f__Sphingobacteriaceae|g__Sphingobacterium|s__Sphingobacterium_sp.SRCM116780	39
k__Bacteria|p__Bacteroidota|c__Sphingobacteriia|o__Sphingobacteriales|f__Sphingobacteriaceae|g__Sphingobacterium|s__Sphingobacterium_sp.WM	49
k__Bacteria|p__Bacteroidota|c__Sphingobacteriia|o__Sphingobacteriales|f__Sphingobacteriaceae|g__Sphingobacterium|s__Sphingobacterium_sp.KACC_22765	87
k__Bacteria|p__Bacteroidota|c__Sphingobacteriia|o__Sphingobacteriales|f__Sphingobacteriaceae|g__Sphingobacterium|s__Sphingobacterium_sp.ML3W	114
k__Bacteria|p__Bacteroidota|c__Sphingobacteriia|o__Sphingobacteriales|f__Sphingobacteriaceae|g__Sphingobacterium|s__Sphingobacterium_sp.LZ7M1	176
k__Bacteria|p__Bacteroidota|c__Sphingobacteriia|o__Sphingobacteriales|f__Sphingobacteriaceae|g__Sphingobacterium|s__Sphingobacterium_lactis	4366
k__Bacteria|p__Bacteroidota|c__Sphingobacteriia|o__Sphingobacteriales|f__Sphingobacteriaceae|g__Mucilaginibacter	7650
k__Bacteria|p__Bacteroidota|c__Sphingobacteriia|o__Sphingobacteriales|f__Sphingobacteriaceae|g__Mucilaginibacter|s__Mucilaginibacter_rubeus	45
k__Bacteria|p__Bacteroidota|c__Sphingobacteriia|o__Sphingobacteriales|f__Sphingobacteriaceae|g__Mucilaginibacter|s__Mucilaginibacter_xinganensis	40
k__Bacteria|p__Bacteroidota|c__Sphingobacteriia|o__Sphingobacteriales|f__Sphingobacteriaceae|g__Mucilaginibacter|s__Mucilaginibacter_robiniae	46
k__Bacteria|p__Bacteroidota|c__Sphingobacteriia|o__Sphingobacteriales|f__Sphingobacteriaceae|g__Mucilaginibacter|s__Mucilaginibacter_jinjuensis	48
k__Bacteria|p__Bacteroidota|c__Sphingobacteriia|o__Sphingobacteriales|f__Sphingobacteriaceae|g__Mucilaginibacter|s__Mucilaginibacter_sabulilitoris	53
k__Bacteria|p__Bacteroidota|c__Sphingobacteriia|o__Sphingobacteriales|f__Sphingobacteriaceae|g__Mucilaginibacter|s__Mucilaginibacter_daejeonensis	65
k__Bacteria|p__Bacteroidota|c__Sphingobacteriia|o__Sphingobacteriales|f__Sphingobacteriaceae|g__Mucilaginibacter|s__Mucilaginibacter_ginsenosidivorax	63
k__Bacteria|p__Bacteroidota|c__Sphingobacteriia|o__Sphingobacteriales|f__Sphingobacteriaceae|g__Mucilaginibacter|s__Mucilaginibacter_ginsenosidivorans	70
k__Bacteria|p__Bacteroidota|c__Sphingobacteriia|o__Sphingobacteriales|f__Sphingobacteriaceae|g__Mucilaginibacter|s__Mucilaginibacter_celer	71
k__Bacteria|p__Bacteroidota|c__Sphingobacteriia|o__Sphingobacteriales|f__Sphingobacteriaceae|g__Mucilaginibacter|s__Mucilaginibacter_mallensis	75
k__Bacteria|p__Bacteroidota|c__Sphingobacteriia|o__Sphingobacteriales|f__Sphingobacteriaceae|g__Mucilaginibacter|s__Mucilaginibacter_gotjawali	101
k__Bacteria|p__Bacteroidota|c__Sphingobacteriia|o__Sphingobacteriales|f__Sphingobacteriaceae|g__Mucilaginibacter|s__Mucilaginibacter_ginkgonis	116
k__Bacteria|p__Bacteroidota|c__Sphingobacteriia|o__Sphingobacteriales|f__Sphingobacteriaceae|g__Mucilaginibacter|s__Mucilaginibacter_paludis	167
k__Bacteria|p__Bacteroidota|c__Sphingobacteriia|o__Sphingobacteriales|f__Sphingobacteriaceae|g__Mucilaginibacter|s__Mucilaginibacter_mali	174
k__Bacteria|p__Bacteroidota|c__Sphingobacteriia|o__Sphingobacteriales|f__Sphingobacteriaceae|g__Mucilaginibacter|s__Mucilaginibacter_sp.SMC90	37
k__Bacteria|p__Bacteroidota|c__Sphingobacteriia|o__Sphingobacteriales|f__Sphingobacteriaceae|g__Mucilaginibacter|s__Mucilaginibacter_sp.SJ	45
k__Bacteria|p__Bacteroidota|c__Sphingobacteriia|o__Sphingobacteriales|f__Sphingobacteriaceae|g__Mucilaginibacter|s__Mucilaginibacter_sp.5C4	47
k__Bacteria|p__Bacteroidota|c__Sphingobacteriia|o__Sphingobacteriales|f__Sphingobacteriaceae|g__Mucilaginibacter|s__Mucilaginibacter_sp.KACC_22063	64
k__Bacteria|p__Bacteroidota|c__Sphingobacteriia|o__Sphingobacteriales|f__Sphingobacteriaceae|g__Mucilaginibacter|s__Mucilaginibacter_sp.14171R-50	73
k__Bacteria|p__Bacteroidota|c__Sphingobacteriia|o__Sphingobacteriales|f__Sphingobacteriaceae|g__Mucilaginibacter|s__Mucilaginibacter_sp.KACC_22773	74
k__Bacteria|p__Bacteroidota|c__Sphingobacteriia|o__Sphingobacteriales|f__Sphingobacteriaceae|g__Mucilaginibacter|s__Mucilaginibacter_sp.21P	327
k__Bacteria|p__Bacteroidota|c__Sphingobacteriia|o__Sphingobacteriales|f__Sphingobacteriaceae|g__Mucilaginibacter|s__Mucilaginibacter_gossypii	5836
k__Bacteria|p__Bacteroidota|c__Bacteroidia	20555
k__Bacteria|p__Bacteroidota|c__Bacteroidia|o__Marinilabiliales	2080
k__Bacteria|p__Bacteroidota|c__Bacteroidia|o__Marinilabiliales|f__Marinilabiliaceae	246
k__Bacteria|p__Bacteroidota|c__Bacteroidia|o__Marinilabiliales|f__Marinilabiliaceae|g__Alkalitalea	41
k__Bacteria|p__Bacteroidota|c__Bacteroidia|o__Marinilabiliales|f__Marinilabiliaceae|g__Alkalitalea|s__Alkalitalea_saponilacus	41
k__Bacteria|p__Bacteroidota|c__Bacteroidia|o__Marinilabiliales|f__Marinilabiliaceae|g__Alkaliflexus	48
k__Bacteria|p__Bacteroidota|c__Bacteroidia|o__Marinilabiliales|f__Marinilabiliaceae|g__Alkaliflexus|s__Alkaliflexus_sp.Ai-910	48
k__Bacteria|p__Bacteroidota|c__Bacteroidia|o__Marinilabiliales|f__Marinilabiliaceae|g__Carboxylicivirga	156
k__Bacteria|p__Bacteroidota|c__Bacteroidia|o__Marinilabiliales|f__Marinilabiliaceae|g__Carboxylicivirga|s__uncultured_Carboxylicivirga_sp.	156
k__Bacteria|p__Bacteroidota|c__Bacteroidia|o__Marinilabiliales|f__Marinifilaceae	284
k__Bacteria|p__Bacteroidota|c__Bacteroidia|o__Marinilabiliales|f__Marinifilaceae|g__Marinifilum	128
k__Bacteria|p__Bacteroidota|c__Bacteroidia|o__Marinilabiliales|f__Marinifilaceae|g__Marinifilum|s__uncultured_Marinifilum_sp.	46
k__Bacteria|p__Bacteroidota|c__Bacteroidia|o__Marinilabiliales|f__Marinifilaceae|g__Marinifilum|s__Marinifilum_fragile	81
k__Bacteria|p__Bacteroidota|c__Bacteroidia|o__Marinilabiliales|f__Marinifilaceae|g__Labilibaculum	155
k__Bacteria|p__Bacteroidota|c__Bacteroidia|o__Marinilabiliales|f__Marinifilaceae|g__Labilibaculum|s__Labilibaculum_sp.	44
k__Bacteria|p__Bacteroidota|c__Bacteroidia|o__Marinilabiliales|f__Marinifilaceae|g__Labilibaculum|s__Labilibaculum_antarcticum	52
k__Bacteria|p__Bacteroidota|c__Bacteroidia|o__Marinilabiliales|f__Marinifilaceae|g__Labilibaculum|s__Labilibaculum_manganireducens	59
k__Bacteria|p__Bacteroidota|c__Bacteroidia|o__Marinilabiliales|f__Prolixibacteraceae	1550
k__Bacteria|p__Bacteroidota|c__Bacteroidia|o__Marinilabiliales|f__Prolixibacteraceae|g__Mangrovibacterium	75
k__Bacteria|p__Bacteroidota|c__Bacteroidia|o__Marinilabiliales|f__Prolixibacteraceae|g__Mangrovibacterium|s__Mangrovibacterium_marinum	75
k__Bacteria|p__Bacteroidota|c__Bacteroidia|o__Marinilabiliales|f__Prolixibacteraceae|g__Maribellus	75
k__Bacteria|p__Bacteroidota|c__Bacteroidia|o__Marinilabiliales|f__Prolixibacteraceae|g__Maribellus|s__Maribellus_comscasis	75
k__Bacteria|p__Bacteroidota|c__Bacteroidia|o__Marinilabiliales|f__Prolixibacteraceae|g__Sunxiuqinia	93
k__Bacteria|p__Bacteroidota|c__Bacteroidia|o__Marinilabiliales|f__Prolixibacteraceae|g__Sunxiuqinia|s__uncultured_Sunxiuqinia_sp.	93
k__Bacteria|p__Bacteroidota|c__Bacteroidia|o__Marinilabiliales|f__Prolixibacteraceae|g__Aquipluma	360
k__Bacteria|p__Bacteroidota|c__Bacteroidia|o__Marinilabiliales|f__Prolixibacteraceae|g__Aquipluma|s__Aquipluma_nitroreducens	360
k__Bacteria|p__Bacteroidota|c__Bacteroidia|o__Marinilabiliales|f__Prolixibacteraceae|g__Draconibacterium	945
k__Bacteria|p__Bacteroidota|c__Bacteroidia|o__Marinilabiliales|f__Prolixibacteraceae|g__Draconibacterium|s__Draconibacterium_halophilum	71
k__Bacteria|p__Bacteroidota|c__Bacteroidia|o__Marinilabiliales|f__Prolixibacteraceae|g__Draconibacterium|s__Draconibacterium_orientale	238
k__Bacteria|p__Bacteroidota|c__Bacteroidia|o__Marinilabiliales|f__Prolixibacteraceae|g__Draconibacterium|s__uncultured_Draconibacterium_sp.	634
k__Bacteria|p__Bacteroidota|c__Bacteroidia|o__Bacteroidales	18475
k__Bacteria|p__Bacteroidota|c__Bacteroidia|o__Bacteroidales|g__Candidatus_Azobacteroides	15
k__Bacteria|p__Bacteroidota|c__Bacteroidia|o__Bacteroidales|g__Candidatus_Azobacteroides|s__Candidatus_Azobacteroides_pseudotrichonymphae	15
k__Bacteria|p__Bacteroidota|c__Bacteroidia|o__Bacteroidales|f__Tenuifilaceae	41
k__Bacteria|p__Bacteroidota|c__Bacteroidia|o__Bacteroidales|f__Tenuifilaceae|g__Tenuifilum	41
k__Bacteria|p__Bacteroidota|c__Bacteroidia|o__Bacteroidales|f__Tenuifilaceae|g__Tenuifilum|s__Tenuifilum_thalassicum	41
k__Bacteria|p__Bacteroidota|c__Bacteroidia|o__Bacteroidales|f__Salinivirgaceae	42
k__Bacteria|p__Bacteroidota|c__Bacteroidia|o__Bacteroidales|f__Salinivirgaceae|g__Salinivirga	42
k__Bacteria|p__Bacteroidota|c__Bacteroidia|o__Bacteroidales|f__Salinivirgaceae|g__Salinivirga|s__Salinivirga_cyanobacteriivorans	42
k__Bacteria|p__Bacteroidota|c__Bacteroidia|o__Bacteroidales|f__Paludibacteraceae	66
k__Bacteria|p__Bacteroidota|c__Bacteroidia|o__Bacteroidales|f__Paludibacteraceae|g__Paludibacter	66
k__Bacteria|p__Bacteroidota|c__Bacteroidia|o__Bacteroidales|f__Paludibacteraceae|g__Paludibacter|s__Paludibacter_propionicigenes	66
k__Bacteria|p__Bacteroidota|c__Bacteroidia|o__Bacteroidales|f__Barnesiellaceae	170
k__Bacteria|p__Bacteroidota|c__Bacteroidia|o__Bacteroidales|f__Barnesiellaceae|g__Barnesiella	60
k__Bacteria|p__Bacteroidota|c__Bacteroidia|o__Bacteroidales|f__Barnesiellaceae|g__Barnesiella|s__Barnesiella_viscericola	60
k__Bacteria|p__Bacteroidota|c__Bacteroidia|o__Bacteroidales|f__Barnesiellaceae|g__Coprobacter	109
k__Bacteria|p__Bacteroidota|c__Bacteroidia|o__Bacteroidales|f__Barnesiellaceae|g__Coprobacter|s__Coprobacter_fastidiosus	41
k__Bacteria|p__Bacteroidota|c__Bacteroidia|o__Bacteroidales|f__Barnesiellaceae|g__Coprobacter|s__Coprobacter_secundus	67
k__Bacteria|p__Bacteroidota|c__Bacteroidia|o__Bacteroidales|f__Muribaculaceae	218
k__Bacteria|p__Bacteroidota|c__Bacteroidia|o__Bacteroidales|f__Muribaculaceae|g__Duncaniella	25
k__Bacteria|p__Bacteroidota|c__Bacteroidia|o__Bacteroidales|f__Muribaculaceae|g__Duncaniella|s__Duncaniella_dubosii	25
k__Bacteria|p__Bacteroidota|c__Bacteroidia|o__Bacteroidales|f__Muribaculaceae|g__Paramuribaculum	43
k__Bacteria|p__Bacteroidota|c__Bacteroidia|o__Bacteroidales|f__Muribaculaceae|g__Paramuribaculum|s__Paramuribaculum_intestinale	43
k__Bacteria|p__Bacteroidota|c__Bacteroidia|o__Bacteroidales|f__Muribaculaceae|g__Muribaculum	62
k__Bacteria|p__Bacteroidota|c__Bacteroidia|o__Bacteroidales|f__Muribaculaceae|g__Muribaculum|s__Muribaculum_intestinale	19
k__Bacteria|p__Bacteroidota|c__Bacteroidia|o__Bacteroidales|f__Muribaculaceae|g__Muribaculum|s__Muribaculum_gordoncarteri	43
k__Bacteria|p__Bacteroidota|c__Bacteroidia|o__Bacteroidales|f__Muribaculaceae|g__Sodaliphilus	86
k__Bacteria|p__Bacteroidota|c__Bacteroidia|o__Bacteroidales|f__Muribaculaceae|g__Sodaliphilus|s__Sodaliphilus_pleomorphus	86
k__Bacteria|p__Bacteroidota|c__Bacteroidia|o__Bacteroidales|f__Odoribacteraceae	326
k__Bacteria|p__Bacteroidota|c__Bacteroidia|o__Bacteroidales|f__Odoribacteraceae|g__Odoribacter	91
k__Bacteria|p__Bacteroidota|c__Bacteroidia|o__Bacteroidales|f__Odoribacteraceae|g__Odoribacter|s__Odoribacter_splanchnicus	91
k__Bacteria|p__Bacteroidota|c__Bacteroidia|o__Bacteroidales|f__Odoribacteraceae|g__Butyricimonas	234
k__Bacteria|p__Bacteroidota|c__Bacteroidia|o__Bacteroidales|f__Odoribacteraceae|g__Butyricimonas|s__Butyricimonas_virosa	19
k__Bacteria|p__Bacteroidota|c__Bacteroidia|o__Bacteroidales|f__Odoribacteraceae|g__Butyricimonas|s__Butyricimonas_paravirosa	73
k__Bacteria|p__Bacteroidota|c__Bacteroidia|o__Bacteroidales|f__Odoribacteraceae|g__Butyricimonas|s__Butyricimonas_faecalis	54
k__Bacteria|p__Bacteroidota|c__Bacteroidia|o__Bacteroidales|f__Odoribacteraceae|g__Butyricimonas|s__Butyricimonas_faecihominis	86
k__Bacteria|p__Bacteroidota|c__Bacteroidia|o__Bacteroidales|f__Dysgonomonadaceae	487
k__Bacteria|p__Bacteroidota|c__Bacteroidia|o__Bacteroidales|f__Dysgonomonadaceae|g__Proteiniphilum	162
k__Bacteria|p__Bacteroidota|c__Bacteroidia|o__Bacteroidales|f__Dysgonomonadaceae|g__Proteiniphilum|s__Proteiniphilum_saccharofermentans	71
k__Bacteria|p__Bacteroidota|c__Bacteroidia|o__Bacteroidales|f__Dysgonomonadaceae|g__Proteiniphilum|s__Proteiniphilum_propionicum	90
k__Bacteria|p__Bacteroidota|c__Bacteroidia|o__Bacteroidales|f__Dysgonomonadaceae|g__Petrimonas	325
k__Bacteria|p__Bacteroidota|c__Bacteroidia|o__Bacteroidales|f__Dysgonomonadaceae|g__Petrimonas|s__Petrimonas_mucosa	325
k__Bacteria|p__Bacteroidota|c__Bacteroidia|o__Bacteroidales|f__Porphyromonadaceae	646
k__Bacteria|p__Bacteroidota|c__Bacteroidia|o__Bacteroidales|f__Porphyromonadaceae|g__Macellibacteroides	112
k__Bacteria|p__Bacteroidota|c__Bacteroidia|o__Bacteroidales|f__Porphyromonadaceae|g__Macellibacteroides|s__uncultured_Macellibacteroides_sp.	112
k__Bacteria|p__Bacteroidota|c__Bacteroidia|o__Bacteroidales|f__Porphyromonadaceae|g__Porphyromonas	534
k__Bacteria|p__Bacteroidota|c__Bacteroidia|o__Bacteroidales|f__Porphyromonadaceae|g__Porphyromonas|s__Porphyromonas_asaccharolytica	32
k__Bacteria|p__Bacteroidota|c__Bacteroidia|o__Bacteroidales|f__Porphyromonadaceae|g__Porphyromonas|s__Porphyromonas_cangingivalis	25
k__Bacteria|p__Bacteroidota|c__Bacteroidia|o__Bacteroidales|f__Porphyromonadaceae|g__Porphyromonas|s__Porphyromonas_somerae	35
k__Bacteria|p__Bacteroidota|c__Bacteroidia|o__Bacteroidales|f__Porphyromonadaceae|g__Porphyromonas|s__Porphyromonas_sp.oral_taxon_275	48
k__Bacteria|p__Bacteroidota|c__Bacteroidia|o__Bacteroidales|f__Porphyromonadaceae|g__Porphyromonas|s__Porphyromonas_crevioricanis	60
k__Bacteria|p__Bacteroidota|c__Bacteroidia|o__Bacteroidales|f__Porphyromonadaceae|g__Porphyromonas|s__Porphyromonas_gingivalis	112
k__Bacteria|p__Bacteroidota|c__Bacteroidia|o__Bacteroidales|f__Porphyromonadaceae|g__Porphyromonas|s__Porphyromonas_endodontalis	220
k__Bacteria|p__Bacteroidota|c__Bacteroidia|o__Bacteroidales|f__Tannerellaceae	780
k__Bacteria|p__Bacteroidota|c__Bacteroidia|o__Bacteroidales|f__Tannerellaceae|g__Tannerella	157
k__Bacteria|p__Bacteroidota|c__Bacteroidia|o__Bacteroidales|f__Tannerellaceae|g__Tannerella|s__Tannerella_serpentiformis	55
k__Bacteria|p__Bacteroidota|c__Bacteroidia|o__Bacteroidales|f__Tannerellaceae|g__Tannerella|s__Tannerella_forsythia	101
k__Bacteria|p__Bacteroidota|c__Bacteroidia|o__Bacteroidales|f__Tannerellaceae|g__Parabacteroides	623
k__Bacteria|p__Bacteroidota|c__Bacteroidia|o__Bacteroidales|f__Tannerellaceae|g__Parabacteroides|s__Parabacteroides_chongii	62
k__Bacteria|p__Bacteroidota|c__Bacteroidia|o__Bacteroidales|f__Tannerellaceae|g__Parabacteroides|s__Parabacteroides_johnsonii	70
k__Bacteria|p__Bacteroidota|c__Bacteroidia|o__Bacteroidales|f__Tannerellaceae|g__Parabacteroides|s__Parabacteroides_goldsteinii	68
k__Bacteria|p__Bacteroidota|c__Bacteroidia|o__Bacteroidales|f__Tannerellaceae|g__Parabacteroides|s__Parabacteroides_merdae	103
k__Bacteria|p__Bacteroidota|c__Bacteroidia|o__Bacteroidales|f__Tannerellaceae|g__Parabacteroides|s__Parabacteroides_faecis	102
k__Bacteria|p__Bacteroidota|c__Bacteroidia|o__Bacteroidales|f__Tannerellaceae|g__Parabacteroides|s__Parabacteroides_distasonis	215
k__Bacteria|p__Bacteroidota|c__Bacteroidia|o__Bacteroidales|f__Rikenellaceae	1320
k__Bacteria|p__Bacteroidota|c__Bacteroidia|o__Bacteroidales|f__Rikenellaceae|g__Acetobacteroides	78
k__Bacteria|p__Bacteroidota|c__Bacteroidia|o__Bacteroidales|f__Rikenellaceae|g__Acetobacteroides|s__uncultured_Acetobacteroides_sp.	78
k__Bacteria|p__Bacteroidota|c__Bacteroidia|o__Bacteroidales|f__Rikenellaceae|g__Alistipes	1241
k__Bacteria|p__Bacteroidota|c__Bacteroidia|o__Bacteroidales|f__Rikenellaceae|g__Alistipes|s__Alistipes_communis	74
k__Bacteria|p__Bacteroidota|c__Bacteroidia|o__Bacteroidales|f__Rikenellaceae|g__Alistipes|s__Alistipes_megaguti	63
k__Bacteria|p__Bacteroidota|c__Bacteroidia|o__Bacteroidales|f__Rikenellaceae|g__Alistipes|s__uncultured_Alistipes_sp.	64
k__Bacteria|p__Bacteroidota|c__Bacteroidia|o__Bacteroidales|f__Rikenellaceae|g__Alistipes|s__Alistipes_onderdonkii	123
k__Bacteria|p__Bacteroidota|c__Bacteroidia|o__Bacteroidales|f__Rikenellaceae|g__Alistipes|s__Alistipes_shahii	112
k__Bacteria|p__Bacteroidota|c__Bacteroidia|o__Bacteroidales|f__Rikenellaceae|g__Alistipes|s__Alistipes_sp.dk3624	75
k__Bacteria|p__Bacteroidota|c__Bacteroidia|o__Bacteroidales|f__Rikenellaceae|g__Alistipes|s__Alistipes_finegoldii	160
k__Bacteria|p__Bacteroidota|c__Bacteroidia|o__Bacteroidales|f__Rikenellaceae|g__Alistipes|s__Alistipes_indistinctus	121
k__Bacteria|p__Bacteroidota|c__Bacteroidia|o__Bacteroidales|f__Rikenellaceae|g__Alistipes|s__Alistipes_senegalensis	144
k__Bacteria|p__Bacteroidota|c__Bacteroidia|o__Bacteroidales|f__Rikenellaceae|g__Alistipes|s__Alistipes_ihumii	129
k__Bacteria|p__Bacteroidota|c__Bacteroidia|o__Bacteroidales|f__Rikenellaceae|g__Alistipes|s__Alistipes_dispar	171
k__Bacteria|p__Bacteroidota|c__Bacteroidia|o__Bacteroidales|f__Prevotellaceae	7020
k__Bacteria|p__Bacteroidota|c__Bacteroidia|o__Bacteroidales|f__Prevotellaceae|g__Xylanibacter	29
k__Bacteria|p__Bacteroidota|c__Bacteroidia|o__Bacteroidales|f__Prevotellaceae|g__Xylanibacter|s__Xylanibacter_ruminicola	29
k__Bacteria|p__Bacteroidota|c__Bacteroidia|o__Bacteroidales|f__Prevotellaceae|g__Pseudoprevotella	50
k__Bacteria|p__Bacteroidota|c__Bacteroidia|o__Bacteroidales|f__Prevotellaceae|g__Pseudoprevotella|s__Pseudoprevotella_muciniphila	50
k__Bacteria|p__Bacteroidota|c__Bacteroidia|o__Bacteroidales|f__Prevotellaceae|g__Hoylesella	106
k__Bacteria|p__Bacteroidota|c__Bacteroidia|o__Bacteroidales|f__Prevotellaceae|g__Hoylesella|s__Hoylesella_buccalis	56
k__Bacteria|p__Bacteroidota|c__Bacteroidia|o__Bacteroidales|f__Prevotellaceae|g__Hoylesella|s__Hoylesella_enoeca	50
k__Bacteria|p__Bacteroidota|c__Bacteroidia|o__Bacteroidales|f__Prevotellaceae|g__Paraprevotella	117
k__Bacteria|p__Bacteroidota|c__Bacteroidia|o__Bacteroidales|f__Prevotellaceae|g__Paraprevotella|s__Paraprevotella_xylaniphila	27
k__Bacteria|p__Bacteroidota|c__Bacteroidia|o__Bacteroidales|f__Prevotellaceae|g__Paraprevotella|s__Paraprevotella_clara	89
k__Bacteria|p__Bacteroidota|c__Bacteroidia|o__Bacteroidales|f__Prevotellaceae|g__Prevotella	1877
k__Bacteria|p__Bacteroidota|c__Bacteroidia|o__Bacteroidales|f__Prevotellaceae|g__Prevotella|s__Prevotella_histicola	15
k__Bacteria|p__Bacteroidota|c__Bacteroidia|o__Bacteroidales|f__Prevotellaceae|g__Prevotella|s__Prevotella_fusca	20
k__Bacteria|p__Bacteroidota|c__Bacteroidia|o__Bacteroidales|f__Prevotellaceae|g__Prevotella|s__Prevotella_herbatica	18
k__Bacteria|p__Bacteroidota|c__Bacteroidia|o__Bacteroidales|f__Prevotellaceae|g__Prevotella|s__Prevotella_bivia	23
k__Bacteria|p__Bacteroidota|c__Bacteroidia|o__Bacteroidales|f__Prevotellaceae|g__Prevotella|s__Prevotella_corporis	30
k__Bacteria|p__Bacteroidota|c__Bacteroidia|o__Bacteroidales|f__Prevotellaceae|g__Prevotella|s__Prevotella_nigrescens	40
k__Bacteria|p__Bacteroidota|c__Bacteroidia|o__Bacteroidales|f__Prevotellaceae|g__Prevotella|s__Prevotella_jejuni	42
k__Bacteria|p__Bacteroidota|c__Bacteroidia|o__Bacteroidales|f__Prevotellaceae|g__Prevotella|s__Prevotella_multiformis	44
k__Bacteria|p__Bacteroidota|c__Bacteroidia|o__Bacteroidales|f__Prevotellaceae|g__Prevotella|s__Prevotella_melaninogenica	73
k__Bacteria|p__Bacteroidota|c__Bacteroidia|o__Bacteroidales|f__Prevotellaceae|g__Prevotella|s__Prevotella_dentalis	96
k__Bacteria|p__Bacteroidota|c__Bacteroidia|o__Bacteroidales|f__Prevotellaceae|g__Prevotella|s__Prevotella_intermedia	128
k__Bacteria|p__Bacteroidota|c__Bacteroidia|o__Bacteroidales|f__Prevotellaceae|g__Prevotella|s__Prevotella_denticola	145
k__Bacteria|p__Bacteroidota|c__Bacteroidia|o__Bacteroidales|f__Prevotellaceae|g__Prevotella|s__Prevotella_communis	523
k__Bacteria|p__Bacteroidota|c__Bacteroidia|o__Bacteroidales|f__Prevotellaceae|g__Prevotella|s__Prevotella_sp.E2-28	17
k__Bacteria|p__Bacteroidota|c__Bacteroidia|o__Bacteroidales|f__Prevotellaceae|g__Prevotella|s__Prevotella_sp.oral_taxon_299	31
k__Bacteria|p__Bacteroidota|c__Bacteroidia|o__Bacteroidales|f__Prevotellaceae|g__Prevotella|s__Prevotella_sp.E15-22	33
k__Bacteria|p__Bacteroidota|c__Bacteroidia|o__Bacteroidales|f__Prevotellaceae|g__Prevotella|s__Prevotella_sp.oral_taxon_475	37
k__Bacteria|p__Bacteroidota|c__Bacteroidia|o__Bacteroidales|f__Prevotellaceae|g__Prevotella|s__Prevotella_sp.E13-17	53
k__Bacteria|p__Bacteroidota|c__Bacteroidia|o__Bacteroidales|f__Prevotellaceae|g__Prevotella|s__Prevotella_sp.Rep29	61
k__Bacteria|p__Bacteroidota|c__Bacteroidia|o__Bacteroidales|f__Prevotellaceae|g__Prevotella|s__Prevotella_sp.E9-3	436
k__Bacteria|p__Bacteroidota|c__Bacteroidia|o__Bacteroidales|f__Prevotellaceae|g__Segatella	4839
k__Bacteria|p__Bacteroidota|c__Bacteroidia|o__Bacteroidales|f__Prevotellaceae|g__Segatella|s__Segatella_bryantii	36
k__Bacteria|p__Bacteroidota|c__Bacteroidia|o__Bacteroidales|f__Prevotellaceae|g__Segatella|s__Segatella_oris	38
k__Bacteria|p__Bacteroidota|c__Bacteroidia|o__Bacteroidales|f__Prevotellaceae|g__Segatella|s__Segatella_hominis	382
k__Bacteria|p__Bacteroidota|c__Bacteroidia|o__Bacteroidales|f__Prevotellaceae|g__Segatella|s__Segatella_copri	4381
k__Bacteria|p__Bacteroidota|c__Bacteroidia|o__Bacteroidales|f__Bacteroidaceae	7338
k__Bacteria|p__Bacteroidota|c__Bacteroidia|o__Bacteroidales|f__Bacteroidaceae|g__Phocaeicola	785
k__Bacteria|p__Bacteroidota|c__Bacteroidia|o__Bacteroidales|f__Bacteroidaceae|g__Phocaeicola|s__Phocaeicola_coprophilus	87
k__Bacteria|p__Bacteroidota|c__Bacteroidia|o__Bacteroidales|f__Bacteroidaceae|g__Phocaeicola|s__Phocaeicola_dorei	132
k__Bacteria|p__Bacteroidota|c__Bacteroidia|o__Bacteroidales|f__Bacteroidaceae|g__Phocaeicola|s__Phocaeicola_vulgatus	263
k__Bacteria|p__Bacteroidota|c__Bacteroidia|o__Bacteroidales|f__Bacteroidaceae|g__Phocaeicola|s__Phocaeicola_salanitronis	302
k__Bacteria|p__Bacteroidota|c__Bacteroidia|o__Bacteroidales|f__Bacteroidaceae|g__Bacteroides	6552
k__Bacteria|p__Bacteroidota|c__Bacteroidia|o__Bacteroidales|f__Bacteroidaceae|g__Bacteroides|s__Bacteroides_zhangwenhongii	20
k__Bacteria|p__Bacteroidota|c__Bacteroidia|o__Bacteroidales|f__Bacteroidaceae|g__Bacteroides|s__Bacteroides_finegoldii	27
k__Bacteria|p__Bacteroidota|c__Bacteroidia|o__Bacteroidales|f__Bacteroidaceae|g__Bacteroides|s__Bacteroides_intestinalis	32
k__Bacteria|p__Bacteroidota|c__Bacteroidia|o__Bacteroidales|f__Bacteroidaceae|g__Bacteroides|s__Bacteroides_zoogleoformans	33
k__Bacteria|p__Bacteroidota|c__Bacteroidia|o__Bacteroidales|f__Bacteroidaceae|g__Bacteroides|s__Bacteroides_ovatus	170
k__Bacteria|p__Bacteroidota|c__Bacteroidia|o__Bacteroidales|f__Bacteroidaceae|g__Bacteroides|s__Bacteroides_caecimuris	48
k__Bacteria|p__Bacteroidota|c__Bacteroidia|o__Bacteroidales|f__Bacteroidaceae|g__Bacteroides|s__Bacteroides_cellulosilyticus	62
k__Bacteria|p__Bacteroidota|c__Bacteroidia|o__Bacteroidales|f__Bacteroidaceae|g__Bacteroides|s__Bacteroides_xylanisolvens	169
k__Bacteria|p__Bacteroidota|c__Bacteroidia|o__Bacteroidales|f__Bacteroidaceae|g__Bacteroides|s__Bacteroides_helcogenes	37
k__Bacteria|p__Bacteroidota|c__Bacteroidia|o__Bacteroidales|f__Bacteroidaceae|g__Bacteroides|s__Bacteroides_heparinolyticus	49
k__Bacteria|p__Bacteroidota|c__Bacteroidia|o__Bacteroidales|f__Bacteroidaceae|g__Bacteroides|s__Bacteroides_faecium	47
k__Bacteria|p__Bacteroidota|c__Bacteroidia|o__Bacteroidales|f__Bacteroidaceae|g__Bacteroides|s__Bacteroides_faecis	93
k__Bacteria|p__Bacteroidota|c__Bacteroidia|o__Bacteroidales|f__Bacteroidaceae|g__Bacteroides|s__Bacteroides_coprosuis	60
k__Bacteria|p__Bacteroidota|c__Bacteroidia|o__Bacteroidales|f__Bacteroidaceae|g__Bacteroides|s__Bacteroides_nordii	72
k__Bacteria|p__Bacteroidota|c__Bacteroidia|o__Bacteroidales|f__Bacteroidaceae|g__Bacteroides|s__Bacteroides_salyersiae	84
k__Bacteria|p__Bacteroidota|c__Bacteroidia|o__Bacteroidales|f__Bacteroidaceae|g__Bacteroides|s__Bacteroides_stercoris	99
k__Bacteria|p__Bacteroidota|c__Bacteroidia|o__Bacteroidales|f__Bacteroidaceae|g__Bacteroides|s__Bacteroides_caccae	94
k__Bacteria|p__Bacteroidota|c__Bacteroidia|o__Bacteroidales|f__Bacteroidaceae|g__Bacteroides|s__Bacteroides_fragilis	390
k__Bacteria|p__Bacteroidota|c__Bacteroidia|o__Bacteroidales|f__Bacteroidaceae|g__Bacteroides|s__Bacteroides_thetaiotaomicron	231
k__Bacteria|p__Bacteroidota|c__Bacteroidia|o__Bacteroidales|f__Bacteroidaceae|g__Bacteroides|s__Bacteroides_graminisolvens	210
k__Bacteria|p__Bacteroidota|c__Bacteroidia|o__Bacteroidales|f__Bacteroidaceae|g__Bacteroides|s__uncultured_Bacteroides_sp.	298
k__Bacteria|p__Bacteroidota|c__Bacteroidia|o__Bacteroidales|f__Bacteroidaceae|g__Bacteroides|s__Bacteroides_sp.M10	36
k__Bacteria|p__Bacteroidota|c__Bacteroidia|o__Bacteroidales|f__Bacteroidaceae|g__Bacteroides|s__Bacteroides_sp.ZJ-18	268
k__Bacteria|p__Bacteroidota|c__Bacteroidia|o__Bacteroidales|f__Bacteroidaceae|g__Bacteroides|s__Bacteroides_uniformis	1098
k__Bacteria|p__Bacteroidota|c__Bacteroidia|o__Bacteroidales|f__Bacteroidaceae|g__Bacteroides|s__Bacteroides_luhongzhouii	1055
k__Bacteria|p__Bacteroidota|c__Bacteroidia|o__Bacteroidales|f__Bacteroidaceae|g__Bacteroides|s__Bacteroides_eggerthii	1757
k__Bacteria|p__Bacteroidota|c__Flavobacteriia	28459
k__Bacteria|p__Bacteroidota|c__Flavobacteriia|o__Flavobacteriales	28459
k__Bacteria|p__Bacteroidota|c__Flavobacteriia|o__Flavobacteriales|f__Ichthyobacteriaceae	19
k__Bacteria|p__Bacteroidota|c__Flavobacteriia|o__Flavobacteriales|f__Ichthyobacteriaceae|g__Ichthyobacterium	19
k__Bacteria|p__Bacteroidota|c__Flavobacteriia|o__Flavobacteriales|f__Ichthyobacteriaceae|g__Ichthyobacterium|s__Ichthyobacterium_seriolicida	19
k__Bacteria|p__Bacteroidota|c__Flavobacteriia|o__Flavobacteriales|f__Parvicellaceae	76
k__Bacteria|p__Bacteroidota|c__Flavobacteriia|o__Flavobacteriales|f__Parvicellaceae|g__Parvicella	76
k__Bacteria|p__Bacteroidota|c__Flavobacteriia|o__Flavobacteriales|f__Parvicellaceae|g__Parvicella|s__Parvicella_tangerina	76
k__Bacteria|p__Bacteroidota|c__Flavobacteriia|o__Flavobacteriales|f__Owenweeksiaceae	112
k__Bacteria|p__Bacteroidota|c__Flavobacteriia|o__Flavobacteriales|f__Owenweeksiaceae|g__Owenweeksia	54
k__Bacteria|p__Bacteroidota|c__Flavobacteriia|o__Flavobacteriales|f__Owenweeksiaceae|g__Owenweeksia|s__Owenweeksia_hongkongensis	54
k__Bacteria|p__Bacteroidota|c__Flavobacteriia|o__Flavobacteriales|f__Owenweeksiaceae|g__Croceimicrobium	58
k__Bacteria|p__Bacteroidota|c__Flavobacteriia|o__Flavobacteriales|f__Owenweeksiaceae|g__Croceimicrobium|s__Croceimicrobium_hydrocarbonivorans	58
k__Bacteria|p__Bacteroidota|c__Flavobacteriia|o__Flavobacteriales|f__Crocinitomicaceae	135
k__Bacteria|p__Bacteroidota|c__Flavobacteriia|o__Flavobacteriales|f__Crocinitomicaceae|g__Fluviicola	60
k__Bacteria|p__Bacteroidota|c__Flavobacteriia|o__Flavobacteriales|f__Crocinitomicaceae|g__Fluviicola|s__Fluviicola_taffensis	60
k__Bacteria|p__Bacteroidota|c__Flavobacteriia|o__Flavobacteriales|f__Crocinitomicaceae|g__Paracrocinitomix	75
k__Bacteria|p__Bacteroidota|c__Flavobacteriia|o__Flavobacteriales|f__Crocinitomicaceae|g__Paracrocinitomix|s__Paracrocinitomix_mangrovi	75
k__Bacteria|p__Bacteroidota|c__Flavobacteriia|o__Flavobacteriales|g__Candidatus_Karelsulcia	147
k__Bacteria|p__Bacteroidota|c__Flavobacteriia|o__Flavobacteriales|g__Candidatus_Karelsulcia|s__Candidatus_Karelsulcia_muelleri	147
k__Bacteria|p__Bacteroidota|c__Flavobacteriia|o__Flavobacteriales|f__Blattabacteriaceae	658
k__Bacteria|p__Bacteroidota|c__Flavobacteriia|o__Flavobacteriales|f__Blattabacteriaceae|g__Blattabacterium	658
k__Bacteria|p__Bacteroidota|c__Flavobacteriia|o__Flavobacteriales|f__Blattabacteriaceae|g__Blattabacterium|s__Blattabacterium_sp.(Mastotermes_darwiniensis)	12
k__Bacteria|p__Bacteroidota|c__Flavobacteriia|o__Flavobacteriales|f__Blattabacteriaceae|g__Blattabacterium|s__Blattabacterium_sp.DPU	22
k__Bacteria|p__Bacteroidota|c__Flavobacteriia|o__Flavobacteriales|f__Blattabacteriaceae|g__Blattabacterium|s__Blattabacterium_cuenoti	623
k__Bacteria|p__Bacteroidota|c__Flavobacteriia|o__Flavobacteriales|f__Weeksellaceae	8137
k__Bacteria|p__Bacteroidota|c__Flavobacteriia|o__Flavobacteriales|f__Weeksellaceae|g__Bergeyella	28
k__Bacteria|p__Bacteroidota|c__Flavobacteriia|o__Flavobacteriales|f__Weeksellaceae|g__Bergeyella|s__Bergeyella_cardium	28
k__Bacteria|p__Bacteroidota|c__Flavobacteriia|o__Flavobacteriales|f__Weeksellaceae|g__Weeksella	37
k__Bacteria|p__Bacteroidota|c__Flavobacteriia|o__Flavobacteriales|f__Weeksellaceae|g__Weeksella|s__Weeksella_virosa	37
k__Bacteria|p__Bacteroidota|c__Flavobacteriia|o__Flavobacteriales|f__Weeksellaceae|g__Cruoricaptor	38
k__Bacteria|p__Bacteroidota|c__Flavobacteriia|o__Flavobacteriales|f__Weeksellaceae|g__Cruoricaptor|s__Cruoricaptor_ignavus	38
k__Bacteria|p__Bacteroidota|c__Flavobacteriia|o__Flavobacteriales|f__Weeksellaceae|g__Faecalibacter	66
k__Bacteria|p__Bacteroidota|c__Flavobacteriia|o__Flavobacteriales|f__Weeksellaceae|g__Faecalibacter|s__Faecalibacter_sp.LW9	29
k__Bacteria|p__Bacteroidota|c__Flavobacteriia|o__Flavobacteriales|f__Weeksellaceae|g__Faecalibacter|s__Faecalibacter_bovis	37
k__Bacteria|p__Bacteroidota|c__Flavobacteriia|o__Flavobacteriales|f__Weeksellaceae|g__Riemerella	124
k__Bacteria|p__Bacteroidota|c__Flavobacteriia|o__Flavobacteriales|f__Weeksellaceae|g__Riemerella|s__Riemerella_columbina	37
k__Bacteria|p__Bacteroidota|c__Flavobacteriia|o__Flavobacteriales|f__Weeksellaceae|g__Riemerella|s__Riemerella_anatipestifer	87
k__Bacteria|p__Bacteroidota|c__Flavobacteriia|o__Flavobacteriales|f__Weeksellaceae|g__Apibacter	153
k__Bacteria|p__Bacteroidota|c__Flavobacteriia|o__Flavobacteriales|f__Weeksellaceae|g__Apibacter|s__Apibacter_sp.ESL0404	59
k__Bacteria|p__Bacteroidota|c__Flavobacteriia|o__Flavobacteriales|f__Weeksellaceae|g__Apibacter|s__Apibacter_raozihei	94
k__Bacteria|p__Bacteroidota|c__Flavobacteriia|o__Flavobacteriales|f__Weeksellaceae|g__Empedobacter	168
k__Bacteria|p__Bacteroidota|c__Flavobacteriia|o__Flavobacteriales|f__Weeksellaceae|g__Empedobacter|s__Empedobacter_stercoris	39
k__Bacteria|p__Bacteroidota|c__Flavobacteriia|o__Flavobacteriales|f__Weeksellaceae|g__Empedobacter|s__Empedobacter_falsenii	72
k__Bacteria|p__Bacteroidota|c__Flavobacteriia|o__Flavobacteriales|f__Weeksellaceae|g__Empedobacter|s__Empedobacter_brevis	56
k__Bacteria|p__Bacteroidota|c__Flavobacteriia|o__Flavobacteriales|f__Weeksellaceae|g__Marnyiella	211
k__Bacteria|p__Bacteroidota|c__Flavobacteriia|o__Flavobacteriales|f__Weeksellaceae|g__Marnyiella|s__Marnyiella_aurantia	211
k__Bacteria|p__Bacteroidota|c__Flavobacteriia|o__Flavobacteriales|f__Weeksellaceae|g__Elizabethkingia	291
k__Bacteria|p__Bacteroidota|c__Flavobacteriia|o__Flavobacteriales|f__Weeksellaceae|g__Elizabethkingia|s__Elizabethkingia_ursingii	25
k__Bacteria|p__Bacteroidota|c__Flavobacteriia|o__Flavobacteriales|f__Weeksellaceae|g__Elizabethkingia|s__Elizabethkingia_sp.JS20170427COW	33
k__Bacteria|p__Bacteroidota|c__Flavobacteriia|o__Flavobacteriales|f__Weeksellaceae|g__Elizabethkingia|s__Elizabethkingia_meningoseptica	36
k__Bacteria|p__Bacteroidota|c__Flavobacteriia|o__Flavobacteriales|f__Weeksellaceae|g__Elizabethkingia|s__Elizabethkingia_bruuniana	67
k__Bacteria|p__Bacteroidota|c__Flavobacteriia|o__Flavobacteriales|f__Weeksellaceae|g__Elizabethkingia|s__Elizabethkingia_anophelis	129
k__Bacteria|p__Bacteroidota|c__Flavobacteriia|o__Flavobacteriales|f__Weeksellaceae|g__Cloacibacterium	342
k__Bacteria|p__Bacteroidota|c__Flavobacteriia|o__Flavobacteriales|f__Weeksellaceae|g__Cloacibacterium|s__Cloacibacterium_normanense	30
k__Bacteria|p__Bacteroidota|c__Flavobacteriia|o__Flavobacteriales|f__Weeksellaceae|g__Cloacibacterium|s__Cloacibacterium_sp.TD35	29
k__Bacteria|p__Bacteroidota|c__Flavobacteriia|o__Flavobacteriales|f__Weeksellaceae|g__Cloacibacterium|s__Cloacibacterium_caeni	283
k__Bacteria|p__Bacteroidota|c__Flavobacteriia|o__Flavobacteriales|f__Weeksellaceae|g__Ornithobacterium	419
k__Bacteria|p__Bacteroidota|c__Flavobacteriia|o__Flavobacteriales|f__Weeksellaceae|g__Ornithobacterium|s__Candidatus_Ornithobacterium_hominis	21
k__Bacteria|p__Bacteroidota|c__Flavobacteriia|o__Flavobacteriales|f__Weeksellaceae|g__Ornithobacterium|s__Ornithobacterium_rhinotracheale	398
k__Bacteria|p__Bacteroidota|c__Flavobacteriia|o__Flavobacteriales|f__Weeksellaceae|g__Epilithonimonas	101
k__Bacteria|p__Bacteroidota|c__Flavobacteriia|o__Flavobacteriales|f__Weeksellaceae|g__Epilithonimonas|s__Epilithonimonas_vandammei	66
k__Bacteria|p__Bacteroidota|c__Flavobacteriia|o__Flavobacteriales|f__Weeksellaceae|g__Epilithonimonas|s__Epilithonimonas_zeae	35
k__Bacteria|p__Bacteroidota|c__Flavobacteriia|o__Flavobacteriales|f__Weeksellaceae|g__Kaistella	442
k__Bacteria|p__Bacteroidota|c__Flavobacteriia|o__Flavobacteriales|f__Weeksellaceae|g__Kaistella|s__Kaistella_polysaccharea	25
k__Bacteria|p__Bacteroidota|c__Flavobacteriia|o__Flavobacteriales|f__Weeksellaceae|g__Kaistella|s__Kaistella_jeonii	29
k__Bacteria|p__Bacteroidota|c__Flavobacteriia|o__Flavobacteriales|f__Weeksellaceae|g__Kaistella|s__Candidatus_Kaistella_beijingensis	40
k__Bacteria|p__Bacteroidota|c__Flavobacteriia|o__Flavobacteriales|f__Weeksellaceae|g__Kaistella|s__Kaistella_carnis	48
k__Bacteria|p__Bacteroidota|c__Flavobacteriia|o__Flavobacteriales|f__Weeksellaceae|g__Kaistella|s__Kaistella_daneshvariae	41
k__Bacteria|p__Bacteroidota|c__Flavobacteriia|o__Flavobacteriales|f__Weeksellaceae|g__Kaistella|s__Kaistella_sp.97-N-M2	56
k__Bacteria|p__Bacteroidota|c__Flavobacteriia|o__Flavobacteriales|f__Weeksellaceae|g__Kaistella|s__Kaistella_antarctica	88
k__Bacteria|p__Bacteroidota|c__Flavobacteriia|o__Flavobacteriales|f__Weeksellaceae|g__Kaistella|s__Kaistella_flava_(ex_Peng_et_al.2021)	111
k__Bacteria|p__Bacteroidota|c__Flavobacteriia|o__Flavobacteriales|f__Weeksellaceae|g__Chryseobacterium	5709
k__Bacteria|p__Bacteroidota|c__Flavobacteriia|o__Flavobacteriales|f__Weeksellaceae|g__Chryseobacterium|s__Chryseobacterium_bernardetii	174
k__Bacteria|p__Bacteroidota|c__Flavobacteriia|o__Flavobacteriales|f__Weeksellaceae|g__Chryseobacterium|s__Chryseobacterium_nakagawai	44
k__Bacteria|p__Bacteroidota|c__Flavobacteriia|o__Flavobacteriales|f__Weeksellaceae|g__Chryseobacterium|s__Chryseobacterium_piperi	16
k__Bacteria|p__Bacteroidota|c__Flavobacteriia|o__Flavobacteriales|f__Weeksellaceae|g__Chryseobacterium|s__Chryseobacterium_salivictor	29
k__Bacteria|p__Bacteroidota|c__Flavobacteriia|o__Flavobacteriales|f__Weeksellaceae|g__Chryseobacterium|s__Chryseobacterium_joostei	33
k__Bacteria|p__Bacteroidota|c__Flavobacteriia|o__Flavobacteriales|f__Weeksellaceae|g__Chryseobacterium|s__Chryseobacterium_capnotolerans	30
k__Bacteria|p__Bacteroidota|c__Flavobacteriia|o__Flavobacteriales|f__Weeksellaceae|g__Chryseobacterium|s__Chryseobacterium_daecheongense	25
k__Bacteria|p__Bacteroidota|c__Flavobacteriia|o__Flavobacteriales|f__Weeksellaceae|g__Chryseobacterium|s__Chryseobacterium_aureum	33
k__Bacteria|p__Bacteroidota|c__Flavobacteriia|o__Flavobacteriales|f__Weeksellaceae|g__Chryseobacterium|s__Chryseobacterium_oryzae	39
k__Bacteria|p__Bacteroidota|c__Flavobacteriia|o__Flavobacteriales|f__Weeksellaceae|g__Chryseobacterium|s__Chryseobacterium_balustinum	50
k__Bacteria|p__Bacteroidota|c__Flavobacteriia|o__Flavobacteriales|f__Weeksellaceae|g__Chryseobacterium|s__Chryseobacterium_gambrini	53
k__Bacteria|p__Bacteroidota|c__Flavobacteriia|o__Flavobacteriales|f__Weeksellaceae|g__Chryseobacterium|s__Chryseobacterium_turcicum	53
k__Bacteria|p__Bacteroidota|c__Flavobacteriia|o__Flavobacteriales|f__Weeksellaceae|g__Chryseobacterium|s__Chryseobacterium_nepalense	258
k__Bacteria|p__Bacteroidota|c__Flavobacteriia|o__Flavobacteriales|f__Weeksellaceae|g__Chryseobacterium|s__Chryseobacterium_faecale	36
k__Bacteria|p__Bacteroidota|c__Flavobacteriia|o__Flavobacteriales|f__Weeksellaceae|g__Chryseobacterium|s__Chryseobacterium_lactis	62
k__Bacteria|p__Bacteroidota|c__Flavobacteriia|o__Flavobacteriales|f__Weeksellaceae|g__Chryseobacterium|s__Chryseobacterium_oranimense	47
k__Bacteria|p__Bacteroidota|c__Flavobacteriia|o__Flavobacteriales|f__Weeksellaceae|g__Chryseobacterium|s__Chryseobacterium_gallinarum	51
k__Bacteria|p__Bacteroidota|c__Flavobacteriia|o__Flavobacteriales|f__Weeksellaceae|g__Chryseobacterium|s__Chryseobacterium_camelliae	58
k__Bacteria|p__Bacteroidota|c__Flavobacteriia|o__Flavobacteriales|f__Weeksellaceae|g__Chryseobacterium|s__Chryseobacterium_shandongense	75
k__Bacteria|p__Bacteroidota|c__Flavobacteriia|o__Flavobacteriales|f__Weeksellaceae|g__Chryseobacterium|s__Chryseobacterium_glaciei	59
k__Bacteria|p__Bacteroidota|c__Flavobacteriia|o__Flavobacteriales|f__Weeksellaceae|g__Chryseobacterium|s__Chryseobacterium_carnipullorum	68
k__Bacteria|p__Bacteroidota|c__Flavobacteriia|o__Flavobacteriales|f__Weeksellaceae|g__Chryseobacterium|s__Chryseobacterium_manosquense	83
k__Bacteria|p__Bacteroidota|c__Flavobacteriia|o__Flavobacteriales|f__Weeksellaceae|g__Chryseobacterium|s__Chryseobacterium_arthrosphaerae	139
k__Bacteria|p__Bacteroidota|c__Flavobacteriia|o__Flavobacteriales|f__Weeksellaceae|g__Chryseobacterium|s__Chryseobacterium_indologenes	156
k__Bacteria|p__Bacteroidota|c__Flavobacteriia|o__Flavobacteriales|f__Weeksellaceae|g__Chryseobacterium|s__Chryseobacterium_gleum	265
k__Bacteria|p__Bacteroidota|c__Flavobacteriia|o__Flavobacteriales|f__Weeksellaceae|g__Chryseobacterium|s__Chryseobacterium_paludis	107
k__Bacteria|p__Bacteroidota|c__Flavobacteriia|o__Flavobacteriales|f__Weeksellaceae|g__Chryseobacterium|s__Chryseobacterium_cucumeris	317
k__Bacteria|p__Bacteroidota|c__Flavobacteriia|o__Flavobacteriales|f__Weeksellaceae|g__Chryseobacterium|s__Chryseobacterium_suipulveris	153
k__Bacteria|p__Bacteroidota|c__Flavobacteriia|o__Flavobacteriales|f__Weeksellaceae|g__Chryseobacterium|s__Chryseobacterium_indoltheticum	175
k__Bacteria|p__Bacteroidota|c__Flavobacteriia|o__Flavobacteriales|f__Weeksellaceae|g__Chryseobacterium|s__Chryseobacterium_sp.ZHDP1	34
k__Bacteria|p__Bacteroidota|c__Flavobacteriia|o__Flavobacteriales|f__Weeksellaceae|g__Chryseobacterium|s__Chryseobacterium_sp.MEBOG07	19
k__Bacteria|p__Bacteroidota|c__Flavobacteriia|o__Flavobacteriales|f__Weeksellaceae|g__Chryseobacterium|s__Chryseobacterium_sp.G0162	55
k__Bacteria|p__Bacteroidota|c__Flavobacteriia|o__Flavobacteriales|f__Weeksellaceae|g__Chryseobacterium|s__Chryseobacterium_sp.wdc7	35
k__Bacteria|p__Bacteroidota|c__Flavobacteriia|o__Flavobacteriales|f__Weeksellaceae|g__Chryseobacterium|s__Chryseobacterium_sp.Y16C	42
k__Bacteria|p__Bacteroidota|c__Flavobacteriia|o__Flavobacteriales|f__Weeksellaceae|g__Chryseobacterium|s__Chryseobacterium_sp.G0186	43
k__Bacteria|p__Bacteroidota|c__Flavobacteriia|o__Flavobacteriales|f__Weeksellaceae|g__Chryseobacterium|s__Chryseobacterium_sp.StRB126	34
k__Bacteria|p__Bacteroidota|c__Flavobacteriia|o__Flavobacteriales|f__Weeksellaceae|g__Chryseobacterium|s__Chryseobacterium_sp.IHB_B_17019	30
k__Bacteria|p__Bacteroidota|c__Flavobacteriia|o__Flavobacteriales|f__Weeksellaceae|g__Chryseobacterium|s__Chryseobacterium_sp.SNU_WT5	35
k__Bacteria|p__Bacteroidota|c__Flavobacteriia|o__Flavobacteriales|f__Weeksellaceae|g__Chryseobacterium|s__Chryseobacterium_sp.3008163	48
k__Bacteria|p__Bacteroidota|c__Flavobacteriia|o__Flavobacteriales|f__Weeksellaceae|g__Chryseobacterium|s__Chryseobacterium_sp.CY350	39
k__Bacteria|p__Bacteroidota|c__Flavobacteriia|o__Flavobacteriales|f__Weeksellaceae|g__Chryseobacterium|s__Chryseobacterium_sp.MA9	67
k__Bacteria|p__Bacteroidota|c__Flavobacteriia|o__Flavobacteriales|f__Weeksellaceae|g__Chryseobacterium|s__Chryseobacterium_sp.POL2	48
k__Bacteria|p__Bacteroidota|c__Flavobacteriia|o__Flavobacteriales|f__Weeksellaceae|g__Chryseobacterium|s__Chryseobacterium_sp.MEBOG06	46
k__Bacteria|p__Bacteroidota|c__Flavobacteriia|o__Flavobacteriales|f__Weeksellaceae|g__Chryseobacterium|s__Chryseobacterium_sp.MMS21-Ot14	42
k__Bacteria|p__Bacteroidota|c__Flavobacteriia|o__Flavobacteriales|f__Weeksellaceae|g__Chryseobacterium|s__Chryseobacterium_sp.LJ668	42
k__Bacteria|p__Bacteroidota|c__Flavobacteriia|o__Flavobacteriales|f__Weeksellaceae|g__Chryseobacterium|s__Chryseobacterium_sp.6424	50
k__Bacteria|p__Bacteroidota|c__Flavobacteriia|o__Flavobacteriales|f__Weeksellaceae|g__Chryseobacterium|s__Chryseobacterium_sp.G0201	60
k__Bacteria|p__Bacteroidota|c__Flavobacteriia|o__Flavobacteriales|f__Weeksellaceae|g__Chryseobacterium|s__Chryseobacterium_sp.T16E-39	55
k__Bacteria|p__Bacteroidota|c__Flavobacteriia|o__Flavobacteriales|f__Weeksellaceae|g__Chryseobacterium|s__Chryseobacterium_sp.	75
k__Bacteria|p__Bacteroidota|c__Flavobacteriia|o__Flavobacteriales|f__Weeksellaceae|g__Chryseobacterium|s__Chryseobacterium_sp.JJR-5R	69
k__Bacteria|p__Bacteroidota|c__Flavobacteriia|o__Flavobacteriales|f__Weeksellaceae|g__Chryseobacterium|s__Chryseobacterium_taklimakanense	2027
k__Bacteria|p__Bacteroidota|c__Flavobacteriia|o__Flavobacteriales|f__Flavobacteriaceae	19170
k__Bacteria|p__Bacteroidota|c__Flavobacteriia|o__Flavobacteriales|f__Flavobacteriaceae|g__Sediminicola	20
k__Bacteria|p__Bacteroidota|c__Flavobacteriia|o__Flavobacteriales|f__Flavobacteriaceae|g__Sediminicola|s__Sediminicola_sp.YIK13	20
k__Bacteria|p__Bacteroidota|c__Flavobacteriia|o__Flavobacteriales|f__Flavobacteriaceae|g__Mangrovimonas	20
k__Bacteria|p__Bacteroidota|c__Flavobacteriia|o__Flavobacteriales|f__Flavobacteriaceae|g__Mangrovimonas|s__Mangrovimonas_sp.YM274	20
k__Bacteria|p__Bacteroidota|c__Flavobacteriia|o__Flavobacteriales|f__Flavobacteriaceae|g__Rasiella	20
k__Bacteria|p__Bacteroidota|c__Flavobacteriia|o__Flavobacteriales|f__Flavobacteriaceae|g__Rasiella|s__Rasiella_rasia	20
k__Bacteria|p__Bacteroidota|c__Flavobacteriia|o__Flavobacteriales|f__Flavobacteriaceae|g__Muriicola	22
k__Bacteria|p__Bacteroidota|c__Flavobacteriia|o__Flavobacteriales|f__Flavobacteriaceae|g__Muriicola|s__Muriicola_soli	22
k__Bacteria|p__Bacteroidota|c__Flavobacteriia|o__Flavobacteriales|f__Flavobacteriaceae|g__Candidatus_Arcticimaribacter	23
k__Bacteria|p__Bacteroidota|c__Flavobacteriia|o__Flavobacteriales|f__Flavobacteriaceae|g__Candidatus_Arcticimaribacter|s__Candidatus_Arcticimaribacter_forsetii	23
k__Bacteria|p__Bacteroidota|c__Flavobacteriia|o__Flavobacteriales|f__Flavobacteriaceae|g__Galbibacter	27
k__Bacteria|p__Bacteroidota|c__Flavobacteriia|o__Flavobacteriales|f__Flavobacteriaceae|g__Galbibacter|s__Galbibacter_sp.BG1	27
k__Bacteria|p__Bacteroidota|c__Flavobacteriia|o__Flavobacteriales|f__Flavobacteriaceae|g__Costertonia	28
k__Bacteria|p__Bacteroidota|c__Flavobacteriia|o__Flavobacteriales|f__Flavobacteriaceae|g__Costertonia|s__Costertonia_aggregata	28
k__Bacteria|p__Bacteroidota|c__Flavobacteriia|o__Flavobacteriales|f__Flavobacteriaceae|g__Croceibacter	29
k__Bacteria|p__Bacteroidota|c__Flavobacteriia|o__Flavobacteriales|f__Flavobacteriaceae|g__Croceibacter|s__Croceibacter_atlanticus	29
k__Bacteria|p__Bacteroidota|c__Flavobacteriia|o__Flavobacteriales|f__Flavobacteriaceae|g__Zhouia	32
k__Bacteria|p__Bacteroidota|c__Flavobacteriia|o__Flavobacteriales|f__Flavobacteriaceae|g__Zhouia|s__Zhouia_spongiae	32
k__Bacteria|p__Bacteroidota|c__Flavobacteriia|o__Flavobacteriales|f__Flavobacteriaceae|g__Sinomicrobium	35
k__Bacteria|p__Bacteroidota|c__Flavobacteriia|o__Flavobacteriales|f__Flavobacteriaceae|g__Sinomicrobium|s__Sinomicrobium_kalidii	35
k__Bacteria|p__Bacteroidota|c__Flavobacteriia|o__Flavobacteriales|f__Flavobacteriaceae|g__Imtechella	36
k__Bacteria|p__Bacteroidota|c__Flavobacteriia|o__Flavobacteriales|f__Flavobacteriaceae|g__Imtechella|s__Imtechella_halotolerans	36
k__Bacteria|p__Bacteroidota|c__Flavobacteriia|o__Flavobacteriales|f__Flavobacteriaceae|g__Gilvibacter	37
k__Bacteria|p__Bacteroidota|c__Flavobacteriia|o__Flavobacteriales|f__Flavobacteriaceae|g__Gilvibacter|s__Gilvibacter_sp.SZ-19	37
k__Bacteria|p__Bacteroidota|c__Flavobacteriia|o__Flavobacteriales|f__Flavobacteriaceae|g__Aggregatimonas	37
k__Bacteria|p__Bacteroidota|c__Flavobacteriia|o__Flavobacteriales|f__Flavobacteriaceae|g__Aggregatimonas|s__Aggregatimonas_sangjinii	37
k__Bacteria|p__Bacteroidota|c__Flavobacteriia|o__Flavobacteriales|f__Flavobacteriaceae|g__Marixanthomonas	38
k__Bacteria|p__Bacteroidota|c__Flavobacteriia|o__Flavobacteriales|f__Flavobacteriaceae|g__Marixanthomonas|s__Marixanthomonas_sp.SCSIO_43207	38
k__Bacteria|p__Bacteroidota|c__Flavobacteriia|o__Flavobacteriales|f__Flavobacteriaceae|g__Mariniflexile	38
k__Bacteria|p__Bacteroidota|c__Flavobacteriia|o__Flavobacteriales|f__Flavobacteriaceae|g__Mariniflexile|s__Mariniflexile_sp.TRM1-10	38
k__Bacteria|p__Bacteroidota|c__Flavobacteriia|o__Flavobacteriales|f__Flavobacteriaceae|g__Flaviramulus	39
k__Bacteria|p__Bacteroidota|c__Flavobacteriia|o__Flavobacteriales|f__Flavobacteriaceae|g__Flaviramulus|s__Flaviramulus_sp.BrNp1-15	39
k__Bacteria|p__Bacteroidota|c__Flavobacteriia|o__Flavobacteriales|f__Flavobacteriaceae|g__Oceanihabitans	39
k__Bacteria|p__Bacteroidota|c__Flavobacteriia|o__Flavobacteriales|f__Flavobacteriaceae|g__Oceanihabitans|s__Oceanihabitans_sp.IOP_32	39
k__Bacteria|p__Bacteroidota|c__Flavobacteriia|o__Flavobacteriales|f__Flavobacteriaceae|g__Flavivirga	39
k__Bacteria|p__Bacteroidota|c__Flavobacteriia|o__Flavobacteriales|f__Flavobacteriaceae|g__Flavivirga|s__Flavivirga_eckloniae	39
k__Bacteria|p__Bacteroidota|c__Flavobacteriia|o__Flavobacteriales|f__Flavobacteriaceae|g__Gillisia	40
k__Bacteria|p__Bacteroidota|c__Flavobacteriia|o__Flavobacteriales|f__Flavobacteriaceae|g__Gillisia|s__Gillisia_sp.Hel1_33_143	40
k__Bacteria|p__Bacteroidota|c__Flavobacteriia|o__Flavobacteriales|f__Flavobacteriaceae|g__Bizionia	43
k__Bacteria|p__Bacteroidota|c__Flavobacteriia|o__Flavobacteriales|f__Flavobacteriaceae|g__Bizionia|s__Bizionia_sp.M204	43
k__Bacteria|p__Bacteroidota|c__Flavobacteriia|o__Flavobacteriales|f__Flavobacteriaceae|g__Aureibaculum	44
k__Bacteria|p__Bacteroidota|c__Flavobacteriia|o__Flavobacteriales|f__Flavobacteriaceae|g__Aureibaculum|s__Aureibaculum_algae	44
k__Bacteria|p__Bacteroidota|c__Flavobacteriia|o__Flavobacteriales|f__Flavobacteriaceae|g__Pseudalgibacter	46
k__Bacteria|p__Bacteroidota|c__Flavobacteriia|o__Flavobacteriales|f__Flavobacteriaceae|g__Pseudalgibacter|s__Pseudalgibacter_alginicilyticus	46
k__Bacteria|p__Bacteroidota|c__Flavobacteriia|o__Flavobacteriales|f__Flavobacteriaceae|g__Lutimonas	49
k__Bacteria|p__Bacteroidota|c__Flavobacteriia|o__Flavobacteriales|f__Flavobacteriaceae|g__Lutimonas|s__Lutimonas_sp.YSD2104	49
k__Bacteria|p__Bacteroidota|c__Flavobacteriia|o__Flavobacteriales|f__Flavobacteriaceae|g__Constantimarinum	50
k__Bacteria|p__Bacteroidota|c__Flavobacteriia|o__Flavobacteriales|f__Flavobacteriaceae|g__Constantimarinum|s__Constantimarinum_furrinae	50
k__Bacteria|p__Bacteroidota|c__Flavobacteriia|o__Flavobacteriales|f__Flavobacteriaceae|g__Wenyingzhuangia	51
k__Bacteria|p__Bacteroidota|c__Flavobacteriia|o__Flavobacteriales|f__Flavobacteriaceae|g__Wenyingzhuangia|s__Wenyingzhuangia_fucanilytica	51
k__Bacteria|p__Bacteroidota|c__Flavobacteriia|o__Flavobacteriales|f__Flavobacteriaceae|g__Aestuariibaculum	53
k__Bacteria|p__Bacteroidota|c__Flavobacteriia|o__Flavobacteriales|f__Flavobacteriaceae|g__Aestuariibaculum|s__Aestuariibaculum_lutulentum	18
k__Bacteria|p__Bacteroidota|c__Flavobacteriia|o__Flavobacteriales|f__Flavobacteriaceae|g__Aestuariibaculum|s__Aestuariibaculum_sp.YM273	35
k__Bacteria|p__Bacteroidota|c__Flavobacteriia|o__Flavobacteriales|f__Flavobacteriaceae|g__Abyssalbus	57
k__Bacteria|p__Bacteroidota|c__Flavobacteriia|o__Flavobacteriales|f__Flavobacteriaceae|g__Abyssalbus|s__Abyssalbus_ytuae	57
k__Bacteria|p__Bacteroidota|c__Flavobacteriia|o__Flavobacteriales|f__Flavobacteriaceae|g__Aegicerativicinus	60
k__Bacteria|p__Bacteroidota|c__Flavobacteriia|o__Flavobacteriales|f__Flavobacteriaceae|g__Aegicerativicinus|s__Aegicerativicinus_sediminis	60
k__Bacteria|p__Bacteroidota|c__Flavobacteriia|o__Flavobacteriales|f__Flavobacteriaceae|g__Siansivirga	60
k__Bacteria|p__Bacteroidota|c__Flavobacteriia|o__Flavobacteriales|f__Flavobacteriaceae|g__Siansivirga|s__Siansivirga_zeaxanthinifaciens	60
k__Bacteria|p__Bacteroidota|c__Flavobacteriia|o__Flavobacteriales|f__Flavobacteriaceae|g__Pukyongia	63
k__Bacteria|p__Bacteroidota|c__Flavobacteriia|o__Flavobacteriales|f__Flavobacteriaceae|g__Pukyongia|s__Pukyongia_salina	63
k__Bacteria|p__Bacteroidota|c__Flavobacteriia|o__Flavobacteriales|f__Flavobacteriaceae|g__Tamlana	63
k__Bacteria|p__Bacteroidota|c__Flavobacteriia|o__Flavobacteriales|f__Flavobacteriaceae|g__Tamlana|s__Tamlana_carrageenivorans	34
k__Bacteria|p__Bacteroidota|c__Flavobacteriia|o__Flavobacteriales|f__Flavobacteriaceae|g__Tamlana|s__Tamlana_sp.s12	29
k__Bacteria|p__Bacteroidota|c__Flavobacteriia|o__Flavobacteriales|f__Flavobacteriaceae|g__Changchengzhania	66
k__Bacteria|p__Bacteroidota|c__Flavobacteriia|o__Flavobacteriales|f__Flavobacteriaceae|g__Changchengzhania|s__Changchengzhania_lutea	66
k__Bacteria|p__Bacteroidota|c__Flavobacteriia|o__Flavobacteriales|f__Flavobacteriaceae|g__Mesoflavibacter	66
k__Bacteria|p__Bacteroidota|c__Flavobacteriia|o__Flavobacteriales|f__Flavobacteriaceae|g__Mesoflavibacter|s__Mesoflavibacter_sp.SCSIO_43206	66
k__Bacteria|p__Bacteroidota|c__Flavobacteriia|o__Flavobacteriales|f__Flavobacteriaceae|g__Hwangdonia	67
k__Bacteria|p__Bacteroidota|c__Flavobacteriia|o__Flavobacteriales|f__Flavobacteriaceae|g__Hwangdonia|s__Hwangdonia_sp.SCSIO_19198	67
k__Bacteria|p__Bacteroidota|c__Flavobacteriia|o__Flavobacteriales|f__Flavobacteriaceae|g__Amniculibacterium	67
k__Bacteria|p__Bacteroidota|c__Flavobacteriia|o__Flavobacteriales|f__Flavobacteriaceae|g__Amniculibacterium|s__Amniculibacterium_sp.G2-70	67
k__Bacteria|p__Bacteroidota|c__Flavobacteriia|o__Flavobacteriales|f__Flavobacteriaceae|g__Leeuwenhoekiella	72
k__Bacteria|p__Bacteroidota|c__Flavobacteriia|o__Flavobacteriales|f__Flavobacteriaceae|g__Leeuwenhoekiella|s__Leeuwenhoekiella_palythoae	48
k__Bacteria|p__Bacteroidota|c__Flavobacteriia|o__Flavobacteriales|f__Flavobacteriaceae|g__Leeuwenhoekiella|s__Leeuwenhoekiella_sp.ZYFB001	23
k__Bacteria|p__Bacteroidota|c__Flavobacteriia|o__Flavobacteriales|f__Flavobacteriaceae|g__Arenibacter	73
k__Bacteria|p__Bacteroidota|c__Flavobacteriia|o__Flavobacteriales|f__Flavobacteriaceae|g__Arenibacter|s__Arenibacter_algicola	73
k__Bacteria|p__Bacteroidota|c__Flavobacteriia|o__Flavobacteriales|f__Flavobacteriaceae|g__Psychroflexus	74
k__Bacteria|p__Bacteroidota|c__Flavobacteriia|o__Flavobacteriales|f__Flavobacteriaceae|g__Psychroflexus|s__Psychroflexus_torquis	22
k__Bacteria|p__Bacteroidota|c__Flavobacteriia|o__Flavobacteriales|f__Flavobacteriaceae|g__Psychroflexus|s__Psychroflexus_sp.ALD_RP9	51
k__Bacteria|p__Bacteroidota|c__Flavobacteriia|o__Flavobacteriales|f__Flavobacteriaceae|g__Seonamhaeicola	77
k__Bacteria|p__Bacteroidota|c__Flavobacteriia|o__Flavobacteriales|f__Flavobacteriaceae|g__Seonamhaeicola|s__Seonamhaeicola_sp.S2-3	35
k__Bacteria|p__Bacteroidota|c__Flavobacteriia|o__Flavobacteriales|f__Flavobacteriaceae|g__Seonamhaeicola|s__Seonamhaeicola_sp.ML3	41
k__Bacteria|p__Bacteroidota|c__Flavobacteriia|o__Flavobacteriales|f__Flavobacteriaceae|g__Kordia	87
k__Bacteria|p__Bacteroidota|c__Flavobacteriia|o__Flavobacteriales|f__Flavobacteriaceae|g__Kordia|s__Kordia_sp.SMS9	33
k__Bacteria|p__Bacteroidota|c__Flavobacteriia|o__Flavobacteriales|f__Flavobacteriaceae|g__Kordia|s__Kordia_antarctica	54
k__Bacteria|p__Bacteroidota|c__Flavobacteriia|o__Flavobacteriales|f__Flavobacteriaceae|g__Salinimicrobium	89
k__Bacteria|p__Bacteroidota|c__Flavobacteriia|o__Flavobacteriales|f__Flavobacteriaceae|g__Salinimicrobium|s__Salinimicrobium_tongyeongense	89
k__Bacteria|p__Bacteroidota|c__Flavobacteriia|o__Flavobacteriales|f__Flavobacteriaceae|g__Robiginitalea	90
k__Bacteria|p__Bacteroidota|c__Flavobacteriia|o__Flavobacteriales|f__Flavobacteriaceae|g__Robiginitalea|s__Robiginitalea_biformata	90
k__Bacteria|p__Bacteroidota|c__Flavobacteriia|o__Flavobacteriales|f__Flavobacteriaceae|g__Euzebyella	94
k__Bacteria|p__Bacteroidota|c__Flavobacteriia|o__Flavobacteriales|f__Flavobacteriaceae|g__Euzebyella|s__Euzebyella_marina	94
k__Bacteria|p__Bacteroidota|c__Flavobacteriia|o__Flavobacteriales|f__Flavobacteriaceae|g__Dokdonia	95
k__Bacteria|p__Bacteroidota|c__Flavobacteriia|o__Flavobacteriales|f__Flavobacteriaceae|g__Dokdonia|s__Dokdonia_sp.PRO95	15
k__Bacteria|p__Bacteroidota|c__Flavobacteriia|o__Flavobacteriales|f__Flavobacteriaceae|g__Dokdonia|s__Dokdonia_sp.Dokd-P16	31
k__Bacteria|p__Bacteroidota|c__Flavobacteriia|o__Flavobacteriales|f__Flavobacteriaceae|g__Dokdonia|s__Dokdonia_sp.MED134	48
k__Bacteria|p__Bacteroidota|c__Flavobacteriia|o__Flavobacteriales|f__Flavobacteriaceae|g__Urechidicola	100
k__Bacteria|p__Bacteroidota|c__Flavobacteriia|o__Flavobacteriales|f__Flavobacteriaceae|g__Urechidicola|s__Urechidicola_croceus	100
k__Bacteria|p__Bacteroidota|c__Flavobacteriia|o__Flavobacteriales|f__Flavobacteriaceae|g__Zunongwangia	119
k__Bacteria|p__Bacteroidota|c__Flavobacteriia|o__Flavobacteriales|f__Flavobacteriaceae|g__Zunongwangia|s__Zunongwangia_profunda	39
k__Bacteria|p__Bacteroidota|c__Flavobacteriia|o__Flavobacteriales|f__Flavobacteriaceae|g__Zunongwangia|s__Zunongwangia_sp.HRR-M8	16
k__Bacteria|p__Bacteroidota|c__Flavobacteriia|o__Flavobacteriales|f__Flavobacteriaceae|g__Zunongwangia|s__Zunongwangia_sp.HGR-M22	21
k__Bacteria|p__Bacteroidota|c__Flavobacteriia|o__Flavobacteriales|f__Flavobacteriaceae|g__Zunongwangia|s__Zunongwangia_sp.SCSIO_43204	41
k__Bacteria|p__Bacteroidota|c__Flavobacteriia|o__Flavobacteriales|f__Flavobacteriaceae|g__Algibacter	125
k__Bacteria|p__Bacteroidota|c__Flavobacteriia|o__Flavobacteriales|f__Flavobacteriaceae|g__Algibacter|s__Algibacter_luteus	51
k__Bacteria|p__Bacteroidota|c__Flavobacteriia|o__Flavobacteriales|f__Flavobacteriaceae|g__Algibacter|s__Algibacter_sp.L3A6	23
k__Bacteria|p__Bacteroidota|c__Flavobacteriia|o__Flavobacteriales|f__Flavobacteriaceae|g__Algibacter|s__Algibacter_sp.L1A34	49
k__Bacteria|p__Bacteroidota|c__Flavobacteriia|o__Flavobacteriales|f__Flavobacteriaceae|g__Olleya	130
k__Bacteria|p__Bacteroidota|c__Flavobacteriia|o__Flavobacteriales|f__Flavobacteriaceae|g__Olleya|s__Olleya_sp.HaHaR_3_96	37
k__Bacteria|p__Bacteroidota|c__Flavobacteriia|o__Flavobacteriales|f__Flavobacteriaceae|g__Olleya|s__Olleya_sp.Bg11-27	58
k__Bacteria|p__Bacteroidota|c__Flavobacteriia|o__Flavobacteriales|f__Flavobacteriaceae|g__Olleya|s__Olleya_sp.YS	34
k__Bacteria|p__Bacteroidota|c__Flavobacteriia|o__Flavobacteriales|f__Flavobacteriaceae|g__Paenimyroides	150
k__Bacteria|p__Bacteroidota|c__Flavobacteriia|o__Flavobacteriales|f__Flavobacteriaceae|g__Paenimyroides|s__Paenimyroides_aestuarii	71
k__Bacteria|p__Bacteroidota|c__Flavobacteriia|o__Flavobacteriales|f__Flavobacteriaceae|g__Paenimyroides|s__Paenimyroides_cloacae	78
k__Bacteria|p__Bacteroidota|c__Flavobacteriia|o__Flavobacteriales|f__Flavobacteriaceae|g__Zobellia	158
k__Bacteria|p__Bacteroidota|c__Flavobacteriia|o__Flavobacteriales|f__Flavobacteriaceae|g__Zobellia|s__Zobellia_alginiliquefaciens	46
k__Bacteria|p__Bacteroidota|c__Flavobacteriia|o__Flavobacteriales|f__Flavobacteriaceae|g__Zobellia|s__Zobellia_galactanivorans	46
k__Bacteria|p__Bacteroidota|c__Flavobacteriia|o__Flavobacteriales|f__Flavobacteriaceae|g__Zobellia|s__Zobellia_laminariae	66
k__Bacteria|p__Bacteroidota|c__Flavobacteriia|o__Flavobacteriales|f__Flavobacteriaceae|g__Salegentibacter	176
k__Bacteria|p__Bacteroidota|c__Flavobacteriia|o__Flavobacteriales|f__Flavobacteriaceae|g__Salegentibacter|s__Salegentibacter_mishustinae	46
k__Bacteria|p__Bacteroidota|c__Flavobacteriia|o__Flavobacteriales|f__Flavobacteriaceae|g__Salegentibacter|s__Salegentibacter_salegens	41
k__Bacteria|p__Bacteroidota|c__Flavobacteriia|o__Flavobacteriales|f__Flavobacteriaceae|g__Salegentibacter|s__Salegentibacter_sp.T436	88
k__Bacteria|p__Bacteroidota|c__Flavobacteriia|o__Flavobacteriales|f__Flavobacteriaceae|g__Myroides	177
k__Bacteria|p__Bacteroidota|c__Flavobacteriia|o__Flavobacteriales|f__Flavobacteriaceae|g__Myroides|s__Myroides_phaeus	19
k__Bacteria|p__Bacteroidota|c__Flavobacteriia|o__Flavobacteriales|f__Flavobacteriaceae|g__Myroides|s__Myroides_fluvii	26
k__Bacteria|p__Bacteroidota|c__Flavobacteriia|o__Flavobacteriales|f__Flavobacteriaceae|g__Myroides|s__Myroides_odoratus	41
k__Bacteria|p__Bacteroidota|c__Flavobacteriia|o__Flavobacteriales|f__Flavobacteriaceae|g__Myroides|s__Myroides_albus	53
k__Bacteria|p__Bacteroidota|c__Flavobacteriia|o__Flavobacteriales|f__Flavobacteriaceae|g__Myroides|s__Myroides_sp.mNGS23_01	36
k__Bacteria|p__Bacteroidota|c__Flavobacteriia|o__Flavobacteriales|f__Flavobacteriaceae|g__Psychroserpens	183
k__Bacteria|p__Bacteroidota|c__Flavobacteriia|o__Flavobacteriales|f__Flavobacteriaceae|g__Psychroserpens|s__Psychroserpens_sp.NJDZ02	59
k__Bacteria|p__Bacteroidota|c__Flavobacteriia|o__Flavobacteriales|f__Flavobacteriaceae|g__Psychroserpens|s__Psychroserpens_ponticola	124
k__Bacteria|p__Bacteroidota|c__Flavobacteriia|o__Flavobacteriales|f__Flavobacteriaceae|g__Aquimarina	195
k__Bacteria|p__Bacteroidota|c__Flavobacteriia|o__Flavobacteriales|f__Flavobacteriaceae|g__Aquimarina|s__Aquimarina_sp.AD1	23
k__Bacteria|p__Bacteroidota|c__Flavobacteriia|o__Flavobacteriales|f__Flavobacteriaceae|g__Aquimarina|s__Aquimarina_sp.Aq107	26
k__Bacteria|p__Bacteroidota|c__Flavobacteriia|o__Flavobacteriales|f__Flavobacteriaceae|g__Aquimarina|s__Aquimarina_sp.TRL1	32
k__Bacteria|p__Bacteroidota|c__Flavobacteriia|o__Flavobacteriales|f__Flavobacteriaceae|g__Aquimarina|s__Aquimarina_sp.BL5	33
k__Bacteria|p__Bacteroidota|c__Flavobacteriia|o__Flavobacteriales|f__Flavobacteriaceae|g__Aquimarina|s__Aquimarina_sp.ERC-38	32
k__Bacteria|p__Bacteroidota|c__Flavobacteriia|o__Flavobacteriales|f__Flavobacteriaceae|g__Aquimarina|s__Aquimarina_sp.AD10	48
k__Bacteria|p__Bacteroidota|c__Flavobacteriia|o__Flavobacteriales|f__Flavobacteriaceae|g__Antarcticibacterium	201
k__Bacteria|p__Bacteroidota|c__Flavobacteriia|o__Flavobacteriales|f__Flavobacteriaceae|g__Antarcticibacterium|s__Antarcticibacterium_arcticum	49
k__Bacteria|p__Bacteroidota|c__Flavobacteriia|o__Flavobacteriales|f__Flavobacteriaceae|g__Antarcticibacterium|s__Antarcticibacterium_sp.1MA-6-2	50
k__Bacteria|p__Bacteroidota|c__Flavobacteriia|o__Flavobacteriales|f__Flavobacteriaceae|g__Antarcticibacterium|s__Antarcticibacterium_flavum	100
k__Bacteria|p__Bacteroidota|c__Flavobacteriia|o__Flavobacteriales|f__Flavobacteriaceae|g__Lacinutrix	202
k__Bacteria|p__Bacteroidota|c__Flavobacteriia|o__Flavobacteriales|f__Flavobacteriaceae|g__Lacinutrix|s__Lacinutrix_venerupis	36
k__Bacteria|p__Bacteroidota|c__Flavobacteriia|o__Flavobacteriales|f__Flavobacteriaceae|g__Lacinutrix|s__Lacinutrix_neustonica	55
k__Bacteria|p__Bacteroidota|c__Flavobacteriia|o__Flavobacteriales|f__Flavobacteriaceae|g__Lacinutrix|s__Lacinutrix_sp.5H-3-7-4	25
k__Bacteria|p__Bacteroidota|c__Flavobacteriia|o__Flavobacteriales|f__Flavobacteriaceae|g__Lacinutrix|s__Lacinutrix_sp.WUR7	39
k__Bacteria|p__Bacteroidota|c__Flavobacteriia|o__Flavobacteriales|f__Flavobacteriaceae|g__Lacinutrix|s__Lacinutrix_sp.Bg11-31	44
k__Bacteria|p__Bacteroidota|c__Flavobacteriia|o__Flavobacteriales|f__Flavobacteriaceae|g__Aequorivita	205
k__Bacteria|p__Bacteroidota|c__Flavobacteriia|o__Flavobacteriales|f__Flavobacteriaceae|g__Aequorivita|s__Aequorivita_sublithincola	67
k__Bacteria|p__Bacteroidota|c__Flavobacteriia|o__Flavobacteriales|f__Flavobacteriaceae|g__Aequorivita|s__Aequorivita_sp.H23M31	47
k__Bacteria|p__Bacteroidota|c__Flavobacteriia|o__Flavobacteriales|f__Flavobacteriaceae|g__Aequorivita|s__Aequorivita_sp.Ant34-E75	90
k__Bacteria|p__Bacteroidota|c__Flavobacteriia|o__Flavobacteriales|f__Flavobacteriaceae|g__Lutibacter	210
k__Bacteria|p__Bacteroidota|c__Flavobacteriia|o__Flavobacteriales|f__Flavobacteriaceae|g__Lutibacter|s__Lutibacter_profundi	59
k__Bacteria|p__Bacteroidota|c__Flavobacteriia|o__Flavobacteriales|f__Flavobacteriaceae|g__Lutibacter|s__Lutibacter_sp.A64	68
k__Bacteria|p__Bacteroidota|c__Flavobacteriia|o__Flavobacteriales|f__Flavobacteriaceae|g__Lutibacter|s__Lutibacter_sp.A80	82
k__Bacteria|p__Bacteroidota|c__Flavobacteriia|o__Flavobacteriales|f__Flavobacteriaceae|g__Flagellimonas	211
k__Bacteria|p__Bacteroidota|c__Flavobacteriia|o__Flavobacteriales|f__Flavobacteriaceae|g__Flagellimonas|s__Flagellimonas_sp.HMM57	39
k__Bacteria|p__Bacteroidota|c__Flavobacteriia|o__Flavobacteriales|f__Flavobacteriaceae|g__Flagellimonas|s__Flagellimonas_sp.CMM7	172
k__Bacteria|p__Bacteroidota|c__Flavobacteriia|o__Flavobacteriales|f__Flavobacteriaceae|g__Formosa	229
k__Bacteria|p__Bacteroidota|c__Flavobacteriia|o__Flavobacteriales|f__Flavobacteriaceae|g__Formosa|s__Formosa_agariphila	27
k__Bacteria|p__Bacteroidota|c__Flavobacteriia|o__Flavobacteriales|f__Flavobacteriaceae|g__Formosa|s__Formosa_sediminum	62
k__Bacteria|p__Bacteroidota|c__Flavobacteriia|o__Flavobacteriales|f__Flavobacteriaceae|g__Formosa|s__Formosa_sp.Hel1_33_131	20
k__Bacteria|p__Bacteroidota|c__Flavobacteriia|o__Flavobacteriales|f__Flavobacteriaceae|g__Formosa|s__Formosa_sp.Hel1_31_208	28
k__Bacteria|p__Bacteroidota|c__Flavobacteriia|o__Flavobacteriales|f__Flavobacteriaceae|g__Formosa|s__Formosa_sp.L2A11	43
k__Bacteria|p__Bacteroidota|c__Flavobacteriia|o__Flavobacteriales|f__Flavobacteriaceae|g__Formosa|s__Formosa_sp.Hel3_A1_48	46
k__Bacteria|p__Bacteroidota|c__Flavobacteriia|o__Flavobacteriales|f__Flavobacteriaceae|g__Nonlabens	345
k__Bacteria|p__Bacteroidota|c__Flavobacteriia|o__Flavobacteriales|f__Flavobacteriaceae|g__Nonlabens|s__Nonlabens_ulvanivorans	14
k__Bacteria|p__Bacteroidota|c__Flavobacteriia|o__Flavobacteriales|f__Flavobacteriaceae|g__Nonlabens|s__Nonlabens_marinus	26
k__Bacteria|p__Bacteroidota|c__Flavobacteriia|o__Flavobacteriales|f__Flavobacteriaceae|g__Nonlabens|s__Nonlabens_dokdonensis	31
k__Bacteria|p__Bacteroidota|c__Flavobacteriia|o__Flavobacteriales|f__Flavobacteriaceae|g__Nonlabens|s__Nonlabens_spongiae	39
k__Bacteria|p__Bacteroidota|c__Flavobacteriia|o__Flavobacteriales|f__Flavobacteriaceae|g__Nonlabens|s__Nonlabens_sp.MB-3u-79	32
k__Bacteria|p__Bacteroidota|c__Flavobacteriia|o__Flavobacteriales|f__Flavobacteriaceae|g__Nonlabens|s__Nonlabens_sp.Ci31	34
k__Bacteria|p__Bacteroidota|c__Flavobacteriia|o__Flavobacteriales|f__Flavobacteriaceae|g__Nonlabens|s__Nonlabens_sp.Hel1_33_55	39
k__Bacteria|p__Bacteroidota|c__Flavobacteriia|o__Flavobacteriales|f__Flavobacteriaceae|g__Nonlabens|s__Nonlabens_ponticola	125
k__Bacteria|p__Bacteroidota|c__Flavobacteriia|o__Flavobacteriales|f__Flavobacteriaceae|g__Cellulophaga	382
k__Bacteria|p__Bacteroidota|c__Flavobacteriia|o__Flavobacteriales|f__Flavobacteriaceae|g__Cellulophaga|s__Cellulophaga_algicola	20
k__Bacteria|p__Bacteroidota|c__Flavobacteriia|o__Flavobacteriales|f__Flavobacteriaceae|g__Cellulophaga|s__Cellulophaga_baltica	29
k__Bacteria|p__Bacteroidota|c__Flavobacteriia|o__Flavobacteriales|f__Flavobacteriaceae|g__Cellulophaga|s__Cellulophaga_lytica	38
k__Bacteria|p__Bacteroidota|c__Flavobacteriia|o__Flavobacteriales|f__Flavobacteriaceae|g__Cellulophaga|s__Cellulophaga_omnivescoria	47
k__Bacteria|p__Bacteroidota|c__Flavobacteriia|o__Flavobacteriales|f__Flavobacteriaceae|g__Cellulophaga|s__Cellulophaga_sp.HaHaR_3_176	53
k__Bacteria|p__Bacteroidota|c__Flavobacteriia|o__Flavobacteriales|f__Flavobacteriaceae|g__Cellulophaga|s__Cellulophaga_sp.L1A9	192
k__Bacteria|p__Bacteroidota|c__Flavobacteriia|o__Flavobacteriales|f__Flavobacteriaceae|g__Christiangramia	422
k__Bacteria|p__Bacteroidota|c__Flavobacteriia|o__Flavobacteriales|f__Flavobacteriaceae|g__Christiangramia|s__Gramella_oceanisediminis	25
k__Bacteria|p__Bacteroidota|c__Flavobacteriia|o__Flavobacteriales|f__Flavobacteriaceae|g__Christiangramia|s__Christiangramia_salexigens	36
k__Bacteria|p__Bacteroidota|c__Flavobacteriia|o__Flavobacteriales|f__Flavobacteriaceae|g__Christiangramia|s__Christiangramia_forsetii	46
k__Bacteria|p__Bacteroidota|c__Flavobacteriia|o__Flavobacteriales|f__Flavobacteriaceae|g__Christiangramia|s__Christiangramia_flava	52
k__Bacteria|p__Bacteroidota|c__Flavobacteriia|o__Flavobacteriales|f__Flavobacteriaceae|g__Christiangramia|s__Christiangramia_fulva	66
k__Bacteria|p__Bacteroidota|c__Flavobacteriia|o__Flavobacteriales|f__Flavobacteriaceae|g__Christiangramia|s__Christiangramia_echinicola	77
k__Bacteria|p__Bacteroidota|c__Flavobacteriia|o__Flavobacteriales|f__Flavobacteriaceae|g__Christiangramia|s__Gramella_sp.MT6	28
k__Bacteria|p__Bacteroidota|c__Flavobacteriia|o__Flavobacteriales|f__Flavobacteriaceae|g__Christiangramia|s__Gramella_sp.MAR_2010_147	33
k__Bacteria|p__Bacteroidota|c__Flavobacteriia|o__Flavobacteriales|f__Flavobacteriaceae|g__Christiangramia|s__Christiangramia_sp.OXR-203	55
k__Bacteria|p__Bacteroidota|c__Flavobacteriia|o__Flavobacteriales|f__Flavobacteriaceae|g__Maribacter	425
k__Bacteria|p__Bacteroidota|c__Flavobacteriia|o__Flavobacteriales|f__Flavobacteriaceae|g__Maribacter|s__Maribacter_aestuarii	26
k__Bacteria|p__Bacteroidota|c__Flavobacteriia|o__Flavobacteriales|f__Flavobacteriaceae|g__Maribacter|s__Maribacter_litopenaei	31
k__Bacteria|p__Bacteroidota|c__Flavobacteriia|o__Flavobacteriales|f__Flavobacteriaceae|g__Maribacter|s__Maribacter_hydrothermalis	34
k__Bacteria|p__Bacteroidota|c__Flavobacteriia|o__Flavobacteriales|f__Flavobacteriaceae|g__Maribacter|s__Maribacter_cobaltidurans	58
k__Bacteria|p__Bacteroidota|c__Flavobacteriia|o__Flavobacteriales|f__Flavobacteriaceae|g__Maribacter|s__Maribacter_dokdonensis	134
k__Bacteria|p__Bacteroidota|c__Flavobacteriia|o__Flavobacteriales|f__Flavobacteriaceae|g__Maribacter|s__Maribacter_sp.MJ134	32
k__Bacteria|p__Bacteroidota|c__Flavobacteriia|o__Flavobacteriales|f__Flavobacteriaceae|g__Maribacter|s__Maribacter_sp.HTCC2170	34
k__Bacteria|p__Bacteroidota|c__Flavobacteriia|o__Flavobacteriales|f__Flavobacteriaceae|g__Maribacter|s__Maribacter_sp.Hal144	71
k__Bacteria|p__Bacteroidota|c__Flavobacteriia|o__Flavobacteriales|f__Flavobacteriaceae|g__Tenacibaculum	529
k__Bacteria|p__Bacteroidota|c__Flavobacteriia|o__Flavobacteriales|f__Flavobacteriaceae|g__Tenacibaculum|s__Tenacibaculum_singaporense	38
k__Bacteria|p__Bacteroidota|c__Flavobacteriia|o__Flavobacteriales|f__Flavobacteriaceae|g__Tenacibaculum|s__Tenacibaculum_maritimum	30
[truncated: 10,084 more rows]

## Sheet: Table S2
Supplementary Table 2
Function annotation (normalized) of the metagenome
BacMet			CARD			CAZy Level 1			COG			KEGG Level 1			KO			Nog				Swissprot
Des	Sample1		ID	Sample1		ID	Sample1		ID	Sample1		ID	Sample1		ID	Sample1		ID	Sample1			ID	Sample1
Sodium_hydroxide	55.152044		acridine_dye	3.768846		AAs	350.124449		RNA_processing_and_modification	316.667237		Cellular_Processes	32045.281699		K00001	45.857356		RNA_processing_and_modification	354.433654			A0A009IHW8	0.49306
2,6-dichloroindophenol	17.792699		aminocoumarin_antibiotic	15.454631		CBMs	3617.532128		Chromatin_structure_and_dynamics	376.769802		Environmental_Information_Processing	41262.4489409999		K00002	1.169228		Chromatin_structure_and_dynamics	1401.206555			A0A011QK89	17.04696
AcridineOrange	55.596616		aminoglycoside_antibiotic	20.31549		CEs	538.721465		Energy_production_and_conversion	44785.5043230001		Genetic_Information_Processing	73352.29992		K00003	220.284881		Energy_production_and_conversion	221320.109373999			A0A075TMP0	0.251033
Acriflavine	340.136252		carbapenem	65.401611		GHs	9307.17763100001		Cell_cycle_control__cell_division__chromosome_partitioning	10892.231578		Human_Diseases	20467.492711		K00004	0.978146		Cell_cycle_control__cell_division__chromosome_partitioning	62078.2744460001			A0A075TRB3	1.129588
Aluminium	54.780946		cephalosporin	95.676186		GTs	13140.826159		Amino_acid_transport_and_metabolism	35276.4264380002		Metabolism	601148.843513		K00005	0.180148		Amino_acid_transport_and_metabolism	164202.971843001			A0A084R1K2	0.281262
Antimony	276.219237		cephamycin	47.753394		PLs	35.011306		Nucleotide_transport_and_metabolism	17616.8479899999		Organismal_Systems	3221.677097		K00008	5.077651		Nucleotide_transport_and_metabolism	92266.9686980007			A0A086F3E3	0.576814
Arsenic	2440.668372		diaminopyrimidine_antibiotic	1.078023					Carbohydrate_transport_and_metabolism	18449.822787					K00009	1.33654		Carbohydrate_transport_and_metabolism	110874.749606			A0A0C5XL88	0.267021
Cadmium	172.154992		fluoroquinolone_antibiotic	226.154267		CAZy Level 2			Coenzyme_transport_and_metabolism	37744.137338		KEGG Level 2			K00010	14.460011		Coenzyme_transport_and_metabolism	142687.38806			A0A0D1C8Z4	1.073928
Carbonylcyanide_3-chlorophenylhydrazone	20.857219		glycopeptide_antibiotic	2.695335		ID	Sample1		Lipid_transport_and_metabolism	17116.416348		ID	Sample1		K00012	400.862831		Lipid_transport_and_metabolism	69173.7222459999			A0A0E3JT70	0.176502
Carbonylcyanide_m-chlorophenyl_hydrazone	0.178775		lincosamide_antibiotic	9.217285		AA0	19.194743		Translation__ribosomal_structure_and_biogenesis	75127.3516809999		Aging	895.083356		K00013	210.666975		Translation__ribosomal_structure_and_biogenesis	294036.021221			A0A0E3KBH3	18.624001
Cetyltrimethylammoniumbromide	100.607006		macrolide_antibiotic	28.568315		AA1	53.60465		Transcription	37791.469191		Amino_acid_metabolism	38903.734001		K00014	234.200739		Transcription	186359.820183001			A0A0G0MF47	1.062102
Chlorhexidine	1030.287224		monobactam	20.27702		AA3	18.236113		Replication__recombination_and_repair	33233.3604739999		Biosynthesis_of_other_secondary_metabolites	9194.532135		K00015	18.046132		Replication__recombination_and_repair	204145.609868001			A0A0H2UQ68	0.231126
Chromium	75.263968		mupirocin	3.288997		AA3_2	5.819927		Cell_wall_membrane_envelope_biogenesis	50103.391535		Carbohydrate_metabolism	57520.069722		K00016	1.460984		Cell_wall_membrane_envelope_biogenesis	177151.612841999			A0A0H2VBH0	13.78417
Cobalt	281.75713		nucleoside_antibiotic	0.381411		AA4	0.242116		Cell_motility	10912.019978		Cell_growth_and_death	3945.871347		K00018	0.299235		Cell_motility	44375.56333			A0A0H2VDN9	18.015925
Copper	2003.316382		oxazolidinone_antibiotic	3.116514		AA6	253.0269		Posttranslational_modification__protein_turnover__chaperones	38473.988572		Cell_motility	4624.237383		K00019	37.989355		Posttranslational_modification__protein_turnover__chaperones	134810.543639			A0A0H2VFI8	13.002681
CrystalViolet	5.168442		penam	93.35325		CBM11	1.287595		Inorganic_ion_transport_and_metabolism	36080.5087890001		Cellular_community_-_prokaryotes	22082.42764		K00020	17.031023		Inorganic_ion_transport_and_metabolism	167733.118287998			A0A0H2WZ38	1.533169
Dequalinium	2.323815		penem	44.868115		CBM12	0.571622		Secondary_metabolites_biosynthesis__transport_and_catabolism	4836.511927		Chromosome	101.508083		K00021	1.311116		Secondary_metabolites_biosynthesis__transport_and_catabolism	39952.5508890002			A0A0H2XI17	30.855395
Dodine	10.422664		peptide_antibiotic	7.432965		CBM13	883.448173		General_function_prediction_only	33781.0087990001		Drug_resistance:_antimicrobial	6754.893214		K00023	33.226939		Function_unknown	529029.975989003			A0A0H2Z7X0	5.342044
EthidiumBromide	144.856659		phenicol_antibiotic	66.184114		CBM14	0.721786		Function_unknown	24830.511697		Energy_metabolism	43354.711986		K00024	211.478426		Signal_transduction_mechanisms	118315.501398999			A0A0H2ZDT7	22.417657
Gallium	109.657182		pleuromutilin_antibiotic	3.116514		CBM2	293.111029		Signal_transduction_mechanisms	44189.6023819999		Environmental_adaptation	1185.899466		K00027	24.497422		Intracellular_trafficking__secretion__and_vesicular_transport	84571.8843539999			A0A0H2ZF87	13.293138
Glycerol	19.616662		rifamycin_antibiotic	15.515492		CBM3	0.28976		Intracellular_trafficking__secretion__and_vesicular_transport	14190.75564		Folding,_sorting_and_degradation	17069.151391		K00029	42.177277		Defense_mechanisms	34635.01323			A0A0H2ZFV1	23.001009
Hydrochloricacid	952.057849		streptogramin_antibiotic	4.770188		CBM32	2.779559		Defense_mechanisms	23214.050605		Global_and_overview_maps	341200.529090001		K00030	23.042536		Extracellular_structures	213.660654			A0A0H2ZGW7	0.883703
HydrogenPeroxide	835.709955		tetracycline_antibiotic	241.490098		CBM37	0.377444		Extracellular_structures	7917.058112		Glycan_biosynthesis_and_metabolism	21479.776155		K00031	197.828096		Cytoskeleton	2360.242219			A0A0H2ZH52	0.384075
Iron	215.459161					CBM38	0.914273		Mobilome__prophages__transposons	23691.8434980002		Immune_system	1140.694275		K00033	52.059945						A0A0H2ZM56	0.215405
Lead	261.117991					CBM41	0.34857		Cytoskeleton	718.666903		Infectious_disease:_bacterial	12124.027074		K00034	3.522381						A0A0H2ZN37	1.675348
Magnesium	1096.923441					CBM43	0.268453					Infectious_disease:_parasitic	1588.572423		K00036	32.088511						A0A0H2ZNH9	0.498923
Manganese	36.230497					CBM48	342.259407					Information_processing_in_viruses	48.957497		K00038	3.906306						A0A0H3AJF5	15.043131
Menadione	13.106236					CBM5	7.862415					Lipid_metabolism	11016.61279		K00040	0.674827						A0A0H3AL67	13.479307
Mercury	728.77063					CBM50	2080.588857					Membrane_transport	19324.724933		K00042	41.028391						A0A0H3C7V4	2.339073
MethyleneBlue	0.484403					CBM51	0.844935					Metabolism_of_cofactors_and_vitamins	36288.466628		K00046	1.221084						A0A0H3CC29	0.252483
Molybdenum	983.714727					CBM6	0.920292					Metabolism_of_other_amino_acids	7937.566979		K00052	225.373555						A0A0H3CCP8	0.698079
Nickel	1502.770825					CBM63	0.346852					Metabolism_of_terpenoids_and_polyketides	6574.783277		K00053	227.346705						A0A0H3GM48	0.38688
Pentane	26.955702					CBM66	0.591106					Nucleotide_metabolism	18249.516178		K00054	1.036606						A0A0H3HDD6	5.619323
PhenylmercuryAcetate	55.162273					CE11	249.85507					Replication_and_repair	18863.803233		K00055	0.790046						A0A0H3JGH6	0.291331
Plumbagin	1.060773					CE12	6.342046					Signal_transduction	21937.724008		K00057	224.210392						A0A0H3JN63	0.535783
Proflavin	0.709484					CE14	21.992083					Transcription	1440.029873		K00058	210.165897						A0A0H3KB98	43.756347
PyroninY	582.260715					CE3	0.640526					Translation	35828.849843		K00059	459.989736						A0A0H3LM39	153.880148
Rhodamine6G	156.114799					CE4	20.488332					Transport_and_catabolism	1392.745329		K00060	19.198408						A0A0H3NGK0	202.297556
Selenium	493.92511					CE8	225.122791					Xenobiotics_biodegradation_and_metabolism	9428.544572		K00065	26.801263						A0A0H3NGY1	13.585804
Silver	861.605713					CE9	14.280617								K00067	448.712936						A0A0I9QGZ2	1.081981
SodiumDeoxycholate	320.675634					GH0	485.834952					KEGG Level 3			K00068	0.257531						A0A0J5ZXG5	0.927042
SodiumDodecyl_Sulfate	243.113667					GH1	664.012953					ID	Sample1		K00069	1.048102						A0A0M7LBC1	2.564515
SodiumGlycocholate	0.536829					GH10	0.388902					2-Oxocarboxylic_acid_metabolism	7487.628259		K00074	68.533047						A0A0M9AFS9	0.391681
Sodiumacetate	214.671886					GH100	7.595983					ABC_transporters	11204.437959		K00075	226.79811						A0A0R3K2G2	1.599373
Sodiumazide	279.642594					GH101	24.620716					Acarbose_and_validamycin_biosynthesis	647.503799		K00077	25.594266						A0A0S3QTC6	5363-02-01
Tellurium	8.020328					GH102	231.213782					African_trypanosomiasis	5.284102		K00078	0.517171						A0A0S3QTD0	0.187971
Tetrachlorosalicylanilide	2.315187					GH103	620.232274					Alanine,_aspartate_and_glutamate_metabolism	3668.257774		K00087	0.806287						A0A140N5J7	21.110595
Triclosan	437.796392					GH104	0.838448					Amino_sugar_and_nucleotide_sugar_metabolism	9627.833468		K00088	213.945105						A0A140N890	0.291137
Tungsten	103.196632					GH108	2.126911					Aminoacyl-tRNA_biosynthesis	6496.170034		K00090	12.879427						A0A140ND86	66.68841
Wex-cide-128	167.964134					GH113	137.080326					Aminobenzoate_degradation	945.954227		K00091	0.549825						A0A1C5G2V9	0.490757
Zinc	474.989511					GH114	295.173524					Amoebiasis	16.849089		K00097	236.350473						A0A1C7D1B7	0.783752
n-hexane	1.196829					GH116	0.565035					Arabinogalactan_biosynthesis_-_Mycobacterium	450.421893		K00099	213.673484						A0A1I5E523	0.178751
p-xylene	192.754364					GH125	0.312452					Arachidonic_acid_metabolism	217.187017		K00101	15.216706						A0A1L5BUG8	0.369795
						GH128	16.487077					Arginine_and_proline_metabolism	2190.480913		K00102	41.349536						A0A1P8B760	0.178806
						GH13	1551.747955					Arginine_biosynthesis	2773.653389		K00104	19.435917						A0A1Q5LQZ5	0.311852
						GH130	22.356806					Ascorbate_and_aldarate_metabolism	682.070061		K00108	30.37336						A0A1Q5LRA3	0.78124
						GH13_10	1.343582					Atrazine_degradation	171.46438		K00109	19.457604						A0A1S3YEG8	0.210969
						GH13_11	402.111753					Autophagy_-_yeast	21.655671		K00111	37.685574						A0A1S4DF18	0.259908
						GH13_14	0.34857					Bacterial_chemotaxis	2083.867981		K00113	28.010722						A0A1S4DFD3	0.251777
						GH13_16	0.264573					Bacterial_invasion_of_epithelial_cells	0.286084		K00114	14.537889						A0A1X9QDU4	1.241982
						GH13_20	1.200116					Bacterial_secretion_system	6449.265582		K00116	373.451642						A0A1X9QDU5	1.359703
						GH13_21	5.516054					Basal_transcription_factors	15.630966		K00117	0.84245						A0A2N6JFX7	0.331887
						GH13_23	225.665423					Base_excision_repair	2910.486346		K00121	14.083235						A0A2P6MHY1	0.405833
						GH13_26	214.849971					Benzoate_degradation	1763.14573		K00123	74.165526						A0A2Z5VKM8	0.425382
						GH13_3	6.163553					Biofilm_formation_-_Escherichia_coli	4251.083353		K00124	57.487101						A0A348AXY0	0.511733
						GH13_30	28.449139					Biofilm_formation_-_Pseudomonas_aeruginosa	4443.358213		K00125	10.448292						A0A384KG77	10.374451
						GH13_31	0.257144					Biofilm_formation_-_Vibrio_cholerae	4392.507885		K00126	47.683352						A0A391NGM7	0.197005
						GH13_4	197.601698					Biosynthesis_of_amino_acids	23320.532813		K00127	52.296315						A0A3A6N9T6	0.679756
						GH13_9	190.230904					Biosynthesis_of_ansamycins	379.542635		K00128	34.366606						A0A455LLX4	0.194735
						GH141	0.353012					Biosynthesis_of_cofactors	29449.192475		K00130	26.4851						A0A455LN84	0.178631
						GH144	1.41588					Biosynthesis_of_enediyne_antibiotics	6.610534		K00131	0.527805						A0A482NAR8	0.259531
						GH146	0.23709					Biosynthesis_of_nucleotide_sugars	14181.114336		K00132	0.215405						A0A4P7TS68	200.140519
						GH15	27.849296					Biosynthesis_of_secondary_metabolites	60616.375342		K00133	232.521907						A0A4P7TSF2	0.191202
						GH153	1.154649					Biosynthesis_of_siderophore_group_nonribosomal_peptides	19.693612		K00134	301.179603						A0A4V8H042	0.291397
						GH16	5.844092					Biosynthesis_of_type_II_polyketide_backbone	0.920403		K00135	48.391236						A0A509AF89	0.352462
						GH161	3.202657					Biosynthesis_of_type_II_polyketide_products	28.736089		K00138	214.937257						A0A5B8Z670	0.424235
						GH16_5	2.281915					Biosynthesis_of_unsaturated_fatty_acids	344.821936		K00140	18.328577						A0A7D5JNZ7	14.290346
						GH16_7	0.254358					Biosynthesis_of_vancomycin_group_antibiotics	306.877453		K00141	12.389147						A0A7W3RCJ3	0.247487
						GH17	4.765608					Biosynthesis_of_various_antibiotics	594.803604		K00145	218.593831						A0AH12	0.505767
						GH170	6.39535					Biosynthesis_of_various_other_secondary_metabolites	0.71074		K00146	0.325805						A0AIF1	0.459966
						GH171	2.348866					Biosynthesis_of_various_plant_secondary_metabolites	548.5372		K00147	226.1455						A0AIM7	0.255591
						GH18	123.531627					Biotin_metabolism	2637.192524		K00150	1.732852						A0AIU5	0.520068
						GH19	36.090286					Butanoate_metabolism	3930.584128		K00154	11.660357						A0AIU6	0.19628
						GH2	30.516142					C5-Branched_dibasic_acid_metabolism	1760.785264		K00161	17.982474						A0AIY1	0.242786
						GH20	7.576858					Caffeine_metabolism	0.748391		K00162	15.958193						A0AK45	0.469833
						GH23	1519.469093					Caprolactam_degradation	102.878432		K00163	212.521946						A0AKD7	0.163749
						GH24	47.979585					Carbapenem_biosynthesis	463.954034		K00164	168.476973						A0AKH0	1.480908
						GH25	7.310487					Carbon_fixation_in_photosynthetic_organisms	3621.433228		K00166	23.862072						A0AKH6	0.4753
						GH26	1.415684					Carbon_fixation_pathways_in_prokaryotes	6885.567329		K00167	22.487356						A0ALU2	0.414645
						GH27	194.605111					Carbon_metabolism	17484.511584		K00169	225.292572						A0ALU3	0.137562
						GH28	612.534692					Carotenoid_biosynthesis	236.331951		K00170	223.881817						A0AYZ2	0.397051
						GH29	1.066708					Cationic_antimicrobial_peptide_(CAMP)_resistance	3078.718819		K00171	19.688446						A0B3M8	0.267882
						GH3	194.548848					Cell_cycle_-_Caulobacter	3590.370662		K00172	253.98566						A0B532	0.509734
						GH31	5.228208					Chagas_disease	0.49827		K00174	80.643449						A0B571	0.765616
						GH33	1.598807					Chloroalkane_and_chloroalkene_degradation	260.183013		K00175	91.874893						A0B5C6	0.158734
						GH36	1.66218					Chlorocyclohexane_and_chlorobenzene_degradation	126.560823		K00176	27.805184						A0B5K3	0.537362
						GH37	0.489973					Citrate_cycle_(TCA_cycle)	5834.769956		K00177	19.378575						A0B5U4	0.861163
						GH38	1.528484					Clavulanic_acid_biosynthesis	5.467842		K00179	39.97289						A0B603	0.800775
						GH39	5.14982					Cyanoamino_acid_metabolism	317.576167		K00180	44.778605						A0B6C1	0.161129
						GH4	1.974841					Cysteine_and_methionine_metabolism	5880.042607		K00184	22.923428						A0B6L2	1.143297
						GH43	18.981172					D-Amino_acid_metabolism	1871.455104		K00187	0.382355						A0B747	0.2617
						GH43_18	18.731573					DNA_replication	4226.297179		K00189	1.174924						A0B748	0.365159
						GH43_3	0.249599					Degradation_of_aromatic_compounds	1456.632589		K00194	6.29124						A0B7F2	0.347586
						GH47	0.391151					Degradation_of_flavonoids	41.943002		K00196	47.468314						A0B7P3	0.336145
						GH5	158.473574					Dioxin_degradation	724.746564		K00197	5.227813						A0B885	0.210215
						GH51	1.078443					Drug_metabolism_-_other_enzymes	2259.218866		K00198	3.151136						A0B8F1	0.535371
						GH57	224.788105					Efferocytosis	344.052899		K00200	1.369579						A0B8L1	0.277009
						GH59	0.465671					Endocytosis	0.281947		K00201	1.478541						A0B8Z1	0.264286
						GH5_11	144.399453					Epithelial_cell_signaling_in_Helicobacter_pylori_infection	232.77018		K00202	1.758907						A0B999	0.454201
						GH5_18	10.416003					Ether_lipid_metabolism	264.190977		K00205	0.571467						A0B9A2	0.737856
						GH5_27	1.137037					Ethylbenzene_degradation	76.278862		K00208	37.603804						A0B9L3	0.350715
						GH5_29	0.697913					Exopolysaccharide_biosynthesis	1401.976404		K00209	1.058431						A0B9W3	0.394083
						GH5_45	1.547749					Fatty_acid_biosynthesis	2939.694642		K00215	222.447206						A0JSD3	1.077891
						GH5_9	0.275419					Fatty_acid_degradation	1331.132926		K00216	0.828898						A0JU87	5.291737
						GH6	19.004802					Fatty_acid_metabolism	3569.530261		K00217	0.193173						A0JU94	0.925662
						GH63	0.844501					Flagellar_assembly	2515.592714		K00219	24.99866						A0JUP4	4.484095
						GH65	0.508627					Fluorobenzoate_degradation	44.863379		K00220	0.293129						A0JUU8	0.850882
						GH66	3.095451					Folate_biosynthesis	6256.998197		K00221	1.275373						A0JUZ7	0.519056
						GH73	114.917705					Fructose_and_mannose_metabolism	3540.758792		K00226	2.188997						A0JV95	0.198532
						GH76	176.613617					Furfural_degradation	2.439433		K00228	239.864414						A0JVK4	5.991358
						GH77	175.197891					Galactose_metabolism	1530.07778		K00230	2.882056						A0JWP2	4.14837
						GH78	1.244465					Glutathione_metabolism	2096.645269		K00231	35.273894						A0JWT7	0.616401
						GH8	42.943916					Glycerolipid_metabolism	1804.734424		K00233	0.295354						A0JWX7	4.588679
						GH9	0.670895					Glycerophospholipid_metabolism	3591.749561		K00239	184.663859						A0JXT3	1.142177
						GH93	0.241509					Glycine,_serine_and_threonine_metabolism	4736.386238		K00240	250.98206						A0JXZ9	1.413822
						GH94	5.290607					Glycolysis_/_Gluconeogenesis	6342.856009		K00241	411.233361						A0JY68	8.950085
						GT0	330.217623					Glycosaminoglycan_degradation	189.089093		K00242	506.255908						A0JYN1	1.384962
						GT1	506.817818					Glycosphingolipid_biosynthesis_-_ganglio_series	1.555916		K00243	1.625508						A0JZ70	0.27177
						GT10	0.20126					Glycosphingolipid_biosynthesis_-_globo_and_isoglobo_series	2.971523		K00244	27.801913						A0JZ72	5.954604
						GT102	0.444676					Glyoxylate_and_dicarboxylate_metabolism	4500.341474		K00245	35.10443						A0JZ74	0.524254
						GT104	165.773149					Histidine_metabolism	3148.065163		K00246	65.073709						A0JZ99	3.201153
						GT105	0.707577					Homologous_recombination	5625.103382		K00247	61.412874						A0K3L0	0.365672
						GT107	1.399415					Indole_alkaloid_biosynthesis	35.443738		K00248	68.450166						A0K3P4	0.189863
						GT108	0.684841					Inositol_phosphate_metabolism	678.109337		K00249	49.075177						A0K7T9	16.270307
						GT11	33.474236					Legionellosis	2341.166203		K00252	21.856715						A0K8C3	0.355771
						GT14	1.072981					Leishmaniasis	5.275796		K00253	18.451135						A0K8N2	12.037942
						GT17	24.97802					Limonene_degradation	56.111309		K00254	204.278304						A0KAS4	0.414763
						GT19	196.197119					Linoleic_acid_metabolism	216.138915		K00255	18.399414						A0KBA2	11.911202
						GT2	4495.25373799999					Lipoarabinomannan_(LAM)_biosynthesis	35.72367		K00259	55.508776						A0KBN4	1.191494
						GT20	24.87609					Lipoic_acid_metabolism	2851.139804		K00260	3.97384						A0KG25	0.317761
						GT21	1.117626					Lipopolysaccharide_biosynthesis	5576.077398		K00261	30.934651						A0KGI3	0.605545
						GT25	1.274949					Longevity_regulating_pathway_-_multiple_species	895.083356		K00262	15.047941						A0KGY6	9.550394
						GT26	260.453736					Lysine_biosynthesis	2928.298244		K00263	1.570589						A0KKF0	1.395139
						GT27	0.908054					Lysine_degradation	1071.125649		K00265	203.139548						A0KKP5	0.68471
						GT28	660.091311					MAPK_signaling_pathway_-_yeast	10.247175		K00266	225.81551						A0KLJ2	0.235256
						GT3	1.570062					Mannose_type_O-glycan_biosynthesis	10.661351		K00270	0.298549						A0KLW6	0.189783
						GT30	193.798995					Meiosis_-_yeast	355.500685		K00275	221.981034						A0KM75	13.272836
						GT32	0.546276					Metabolic_pathways	141605.64148		K00278	218.975819						A0KMV4	0.282423
						GT35	569.882345					Methane_metabolism	4762.8158		K00281	203.6998						A0KN65	0.290075
						GT39	10.228746					Microbial_metabolism_in_diverse_environments	34046.450797		K00282	19.010245						A0KNB2	0.539769
						GT4	3383.46828800001					Mismatch_repair	4546.479158		K00283	18.487675						A0KNE8	0.220408
						GT41	125.94404					Monobactam_biosynthesis	1875.034037		K00284	4.09406						A0KNT0	0.153321
						GT5	371.774784					Motor_proteins	24.776688		K00285	25.248979						A0KP36	0.831423
						GT51	809.830775000001					N-Glycan_biosynthesis	142.026955		K00286	251.229394						A0KQ23	0.186926
						GT58	0.586413					NOD-like_receptor_signaling_pathway	1140.694275		K00287	360.58559						A0KQG0	0.19746
						GT6	0.158415					Naphthalene_degradation	76.125221		K00290	8.187717						A0KV50	0.194452
						GT60	0.251094					Neomycin,_kanamycin_and_gentamicin_biosynthesis	186.571821		K00293	0.311807						A0KX79	0.343905
						GT66	1.274092					Nicotinate_and_nicotinamide_metabolism	2828.441085		K00294	1.563822						A0KXI2	1.551222
						GT74	0.297918					Nitrogen_metabolism	2688.346361		K00297	238.258086						A0L0Y0	0.866088
						GT75	0.396805					Nitrotoluene_degradation	1749.556898		K00299	0.247845						A0L481	0.317157
						GT8	0.2172					Non-homologous_end-joining	8.833888		K0030	0.237534						A0L4S0	0.454368
						GT81	19.011279					Nonribosomal_peptide_structures	1.532217		K00300	1.376618						A0L5G7	17.39961
						GT82	0.46578					Novobiocin_biosynthesis	847.88878		K00301	0.208094						A0L5Y2	5.097354
						GT83	227.744302					Nucleocytoplasmic_transport	5.275796		K00309	8.621376						A0L5Y7	0.575237
						GT87	13.459378					Nucleotide_excision_repair	1546.60328		K00311	12.883254						A0L5Y8	0.299354
						GT9	703.974953					Nucleotide_metabolism	7982.919154		K00313	0.337816						A0L5Z7	0.202787
						PL0	25.038414					O-Antigen_nucleotide_sugar_biosynthesis	7739.3511		K00318	2.61913						A0L636	3.441486
						PL41	0.118742					O-Antigen_repeat_unit_biosynthesis	275.867368		K00320	1.539476						A0L673	0.165905
						PL7	4.827136					One_carbon_pool_by_folate	3541.063232		K00322	176.925105						A0L6F7	0.80012
						PL7_3	0.418756					Other_glycan_degradation	4.327949		K00324	288.681581						A0L6H5	1.466022
						PL9	2.304129					Other_types_of_O-glycan_biosynthesis	112.169434		K00325	240.593906						A0L6Y9	0.268127
						PL9_2	1.553696					Oxidative_phosphorylation	14603.979644		K00330	487.32473						A0L8B9	209.982296
						PL9_4	0.750433					Pantothenate_and_CoA_biosynthesis	3696.964619		K00331	384.71156						A0L8T5	1.036959
												Pathogenic_Escherichia_coli_infection	1861.844769		K00332	289.918701						A0LAG7	0.589852
						Cazy level 3						Penicillin_and_cephalosporin_biosynthesis	27.678411		K00333	219.995162						A0LCK8	1.305038
						ID	Sample1					Pentose_and_glucuronate_interconversions	1382.99389		K00334	299.082063						A0LCK9	0.397845
						AAB99629.1	0.194844					Pentose_phosphate_pathway	3394.48212		K00335	244.183511						A0LDA3	0.100705
						AAO36827.1	0.385372					Peptidoglycan_biosynthesis	4443.437954		K00336	186.352883						A0LDB0	0.264038
						AAR35712.1	0.284524					Peroxisome	1019.134863		K00337	224.385797						A0LDS0	0.20296
						AAR37904.1	5.845006					Pertussis	610.946696		K00338	346.44335						A0LDT4	0.205273
						AAR96046.1	0.807071					Phagosome	7.619949		K00339	275.963704						A0LE04	1.014451
						AAR99614.1	0.35659					Phenazine_biosynthesis	551.773845		K00340	555.43041						A0LE92	0.25071
						AAS94560.1	0.190575					Phenylalanine_metabolism	1550.60582		K00341	209.587723						A0LEA2	0.29954
						AAW40530.1	0.371923					Phenylalanine,_tyrosine_and_tryptophan_biosynthesis	4994.882229		K00342	231.371922						A0LEA5	3.092539
						AAZ46028.1	3.540755					Phosphatidylinositol_signaling_system	951.358005		K00343	221.531961						A0LEA7	10.495669
						AAZ58723.1	1.672531					Phosphonate_and_phosphinate_metabolism	202.017301		K00344	267.419053						A0LEC9	0.532686
						ABA89828.1	0.30006					Phosphotransferase_system_(PTS)	1671.021392		K00346	1.268854						A0LEE9	0.208231
						ABB15789.1	0.398546					Photosynthesis	3295.974714		K00347	2.093721						A0LEF1	0.842701
						ABB28003.1	1.232618					Pinene,_camphor_and_geraniol_degradation	238.441633		K00348	2.306848						A0LEF5	0.322983
						ABB30691.1	0.225013					Plant-pathogen_interaction	1185.899466		K00349	3.046998						A0LEQ1	0.464221
						ABB33110.1	0.412459					Polycomb_repressive_complex	101.508083		K00350	2.963447						A0LEQ2	0.758719
						ABB42276.1	0.907271					Polycyclic_aromatic_hydrocarbon_degradation	112.528042		K00351	1.660451						A0LEQ3	0.453367
						ABB75809.1	0.176231					Polyketide_sugar_unit_biosynthesis	2362.048398		K00354	11.398569						A0LEQ5	1.701648
						ABC19914.1	0.582794					Porphyrin_metabolism	5716.668299		K00355	27.245489						A0LEQ8	0.3321
						ABC20396.1	11.505292					Prodigiosin_biosynthesis	720.764856		K00359	0.783192						A0LF44	1.456509
						ABC76720.1	0.220044					Propanoate_metabolism	3683.797173		K00362	1.042734						A0LF65	0.296971
						ABC78381.1	0.221553					Proteasome	10.019139		K00363	3.33265						A0LF66	2.115598
						ABC78497.1	10.775184					Protein_export	5637.044825		K00364	16.895139						A0LFF8	13.533711
						ABC78591.1	0.252386					Protein_processing_in_endoplasmic_reticulum	365.432246		K00365	0.748391						A0LFI1	0.239244
						ABD62982.1	12.536046					Purine_metabolism	11422.915609		K00366	1.278049						A0LFP6	0.455887
						ABD69887.1	0.315291					Pyrimidine_metabolism	6826.600569		K00368	24.168487						A0LFR2	0.239873
						ABE45881.1	1.158363					Pyruvate_metabolism	6983.048668		K00370	14.726523						A0LG61	0.203146
						ABE49021.1	0.236356					Quorum_sensing	8995.478189		K00371	22.104583						A0LGB7	0.535894
						ABE49635.1	0.206836					RNA_degradation	3673.54222		K00372	25.30427						A0LGM1	4.197612
						ABE50093.1	0.236737					RNA_polymerase	1419.896224		K00373	23.986563						A0LGS1	0.40578
						ABE50112.1	0.252304					Riboflavin_metabolism	2226.260706		K00374	22.324085						A0LGY6	3.64649
						ABE50528.1	0.270381					Ribosome	28666.571115		K00376	33.046992						A0LGY9	0.649746
						ABE52485.1	0.255755					Ribosome_biogenesis_in_eukaryotes	657.045056		K00380	1.313681						A0LH27	0.55763
						ABE53092.1	0.307791					Salmonella_infection	3055.631105		K00381	26.528478						A0LHG0	0.448598
						ABF42350.1	0.246995					Secondary_bile_acid_biosynthesis	1.517983		K00382	225.859752						A0LHL8	0.276409
						ABF43727.1	0.272645					Selenocompound_metabolism	2132.065737		K00383	1.026552						A0LHM3	0.751691
						ABF45683.1	19.095188					Sesquiterpenoid_and_triterpenoid_biosynthesis	2.059052		K00384	224.861998						A0LHM4	0.271054
						ABG03540.1	0.859386					Shigellosis	1632.64793		K00385	2.821247						A0LHQ9	1.221862
						ABG03938.1	0.46097					Sphingolipid_metabolism	9.077192		K00389	10.874268						A0LI20	0.39855
						ABG52343.1	0.303302					Spliceosome	4.502683		K00390	249.408674						A0LI21	0.781295
						ABG60100.1	12.194416					Staphylococcus_aureus_infection	4.122538		K00392	147.635605						A0LI55	1.942583
						ABI68410.1	0.189903					Starch_and_sucrose_metabolism	3647.561602		K00394	226.379431						A0LI63	0.286392
						ABK14749.1	0.460608					Staurosporine_biosynthesis	10.024541		K00395	363.542031						A0LIH6	0.921483
						ABK14860.1	0.650158					Steroid_biosynthesis	3.344926		K00404	231.068225						A0LII0	0.622228
						ABK16074.1	0.317083					Steroid_degradation	22.590602		K00405	307.314842						A0LII1	0.302306
						ABK17870.1	0.254458					Streptomycin_biosynthesis	2635.683494		K00406	289.862727						A0LII5	0.298194
						ABK17925.1	0.839905					Styrene_degradation	154.774982		K00407	996.273881						A0LII6	0.611123
						ABK17935.1	0.287123					Sulfur_metabolism	7496.59491		K00410	0.256643						A0LIJ0	0.188336
						ABK17943.1	0.310193					Sulfur_relay_system	7359.349035		K00411	326.261358						A0LIJ4	0.816912
						ABK18553.1	1.356877					Taurine_and_hypotaurine_metabolism	404.38631		K00412	251.553734						A0LIK1	8.406813
						ABL00190.1	0.275801					Teichoic_acid_biosynthesis	1075.499076		K00413	235.221363						A0LIK2	1.918334
						ABO35924.1	0.573074					Terpenoid_backbone_biosynthesis	2922.039734		K00425	36.549605						A0LIK3	1.004365
						ABO49498.1	0.225788					Tetracycline_biosynthesis	10.876835		K00426	10.224607						A0LIK7	1.915814
						ABO50717.1	0.216427					Thiamine_metabolism	2525.836571		K00428	91.838561						A0LIL3	7.489463
						ABO51243.1	0.733119					Toluene_degradation	62.557778		K00432	193.445463						A0LIL4	0.498921
						ABP34462.1	0.312736					Toxoplasmosis	1560.665166		K00433	1.359352						A0LIL7	0.578565
						ABP36693.1	0.481682					Tryptophan_metabolism	826.65711		K00435	6.862408						A0LIM7	1.752903
						ABP47681.1	0.582566					Tuberculosis	2369.269168		K00436	182.355541						A0LIN6	0.554762
						ABQ05668.1	0.22309					Two-component_system	20976.118828		K00441	0.760903						A0LIN8	0.456389
						ABQ24722.1	0.767533					Type_I_polyketide_structures	2.961422		K00442	0.601301						A0LIN9	0.75369
						ABQ25874.1	0.584916					Tyrosine_metabolism	969.216967		K00449	12.874729						A0LIP0	0.490583
						ABQ25900.1	1.068202					Ubiquinone_and_other_terpenoid-quinone_biosynthesis	2797.238633		K00450	12.935323						A0LIP3	0.530452
						ABQ27956.1	0.157006					Ubiquitin_mediated_proteolysis	23.763926		K00451	0.290493						A0LIV3	0.701857
						ABQ27985.1	0.238768					Valine,_leucine_and_isoleucine_biosynthesis	2786.306691		K00453	1.068118						A0LIZ7	0.686258
						ABQ89260.1	0.336598					Valine,_leucine_and_isoleucine_degradation	1379.755207		K00455	0.765614						A0LJ24	0.609059
						ABQ90365.1	0.202982					Vancomycin_resistance	1514.046772		K00457	0.955361						A0LJ41	1.030048
						ABQ90887.1	0.980196					Various_types_of_N-glycan_biosynthesis	18.619071		K00459	237.964685						A0LJ43	2.052664
						ABQ92429.1	1.742114					Vibrio_cholerae_infection	15.195909		K00463	0.967463						A0LJ59	0.781104
						ABQ92457.1	0.186988					Viral_life_cycle_-_HIV-1	47.91349		K00471	0.291397						A0LJ63	1.025353
						ABR29954.1	0.19771					Virion_-_Bacteriophage_lambda	1.044007		K00481	15.100785						A0LJ66	0.518162
						ABR89119.1	0.259735					Vitamin_B6_metabolism	1210.662958		K00483	0.163321						A0LJ92	0.436411
						ABR89334.1	0.362814					Xylene_degradation	772.67734		K00500	1.054163						A0LJA4	0.186453
						ABS60806.1	0.733152					Yersinia_infection	0.146492		K00507	16.230033						A0LJK3	0.304452
						ABU56649.1	0.750921					alpha-Linolenic_acid_metabolism	293.022291		K00518	14.348217						A0LJM1	0.374566
						ABU57442.1	0.206355					beta-Alanine_metabolism	913.421091		K00520	50.53131						A0LJM3	0.391631
						ABU58678.1	0.606502					beta-Lactam_resistance	2162.127623		K00523	446.848452						A0LJM4	0.640016
						ABU58717.1	0.336799					mRNA_surveillance_pathway	3.787842		K00525	363.718083						A0LJM6	0.349773
						ABU59824.1	1.002755								K00526	186.732224						A0LK18	0.319101
						ABV27314.1	0.297724								K00527	12.670469						A0LL58	20.041782
						ABW13558.1	0.418229								K00528	97.658589						A0LLF4	0.280254
						ABW66344.1	0.195673								K00529	1.860222						A0LLG0	0.281357
						ABW66795.1	0.367559								K00537	791.34192						A0LLI5	0.294741
						ABW68917.1	0.569234								K00540	1.690427						A0LLL8	0.345461
						ABX05467.1	0.167093								K00542	0.306453						A0LLR2	0.158445
						ABX05711.1	0.149556								K00547	0.585093						A0LLW3	0.580564
						ABX06534.1	0.160805								K00548	234.42637						A0LM16	2.728648
						ABX07235.1	0.192924								K00549	1.020722						A0LM89	1.843687
						ABX31861.1	0.239531								K00554	281.871698						A0LMI3	0.470873
						ABY34307.1	0.216687								K00555	0.798683						A0LN58	0.822664
						ABY34924.1	0.326703								K00556	1.562749						A0LN68	0.374219
						ABY36941.1	0.231401								K00558	87.107402						A0LNW5	0.649723
						ABY40380.1	10.394071								K00559	0.590937						A0LNX9	0.130474
						ABY93544.1	0.522076								K00560	310.653152						A0LNY2	0.453524
						ABY95273.1	0.20112								K00561	1.052405						A0LP22	1.690984
						ABZ10271.1	3.458105								K00563	1.282097						A0LPE9	0.391827
						ACA59026.1	18.970986								K00564	1.599355						A0LQG8	0.428115
						ACB28216.1	0.513449								K00566	246.787368						A0LQM1	0.322348
						ACB49863.1	0.320955								K00567	323.514575						A0LQR5	1.817418
						ACB75887.1	0.192492								K00568	225.890654						A0LR17	8.183486
						ACC98391.1	0.264033								K00569	14.306638						A0LRC5	0.227948
						ACD97132.1	0.357897								K00570	283.724962						A0LRL4	0.901527
						ACE05892.1	0.252361								K00571	58.449955						A0LRL5	9.116306
						ACF13772.1	0.191876								K00573	502.320299						A0LRL8	1.103676
						ACF14130.1	0.132681								K00574	75.64788						A0LRL9	0.992476
						ACF42878.1	19.420055								K00575	106.509014						A0LRM0	1.064636
						ACF45409.1	0.223207								K00577	2.736196						A0LRM2	15.788138
						ACG72676.1	0.359013								K00590	5.075543						A0LRM3	0.667327
						ACH38634.1	25.692811								K00594	0.679199						A0LRM4	14.417048
						ACI18700.1	0.215001								K00595	26.082621						A0LRN6	3.031759
						ACI19842.1	0.206542								K00598	3.14672						A0LRP3	1.091847
						ACI21856.1	0.592078								K00600	272.70966						A0LRP5	8.754295
						ACI99637.1	0.459568								K00602	238.008705						A0LRP6	0.862443
						ACK41445.1	0.284747								K00603	0.784485						A0LRP7	9.188311
						ACK41660.1	0.285437								K00604	470.839075						A0LRQ7	0.498244
						ACK41762.1	0.967161								K00605	260.091067						A0LSK3	1.613996
						ACK42177.1	0.187663								K00606	256.488523						A0LSK4	7.187359
						ACK49684.1	0.941424								K00609	288.349919						A0LSL4	0.829301
						ACK68359.1	0.199022								K00610	1.848811						A0LSL5	6.158707
						ACL01724.1	0.244539								K00611	248.677603						A0LSL6	1.408924
						ACL02550.1	0.497741								K00612	79.03827						A0LSQ2	0.651474
						ACL03366.1	0.59803								K00615	376.884131						A0LSQ7	4.982137
						ACL03528.1	1.473499								K00616	218.686909						A0LSS7	0.86755
						ACL17490.1	0.255699								K00619	19.50496						A0LSV2	0.611313
						ACL17505.1	0.274859								K00620	235.237778						A0LT89	16.159895
						ACL58113.1	1.093271								K00621	0.82209						A0LTE0	6.025601
						ACL64364.1	0.146125								K00625	44.294769						A0LTH9	2.497641
						ACL70635.1	0.409486								K00626	124.390063						A0LTM0	0.226883
						ACL70723.1	0.2424								K00627	442.747101						A0LTM3	0.635636
						ACL75193.1	0.794403								K00630	0.25837						A0LTS3	0.824586
						ACM04726.1	0.986925								K00631	13.078581						A0LTT2	1.141429
						ACM05240.1	0.898566								K00632	74.94318						A0LU48	0.541673
						ACM06165.1	0.536704								K00633	52.020995						A0LUA5	4.296487
						ACM06887.1	0.199065								K00635	30.398088						A0LUB8	3.961412
						ACM18796.1	0.229952								K00638	5.312444						A0LUC5	5.199752
						ACM19371.1	0.651918								K00639	6.368792						A0LUE1	7.10819
						ACM19832.1	0.268596								K00640	287.30721						A0LUG6	0.317761
						ACM20487.1	2.213596								K00641	243.946007						A0LUG7	7.197014
						ACM20491.1	4505-01-01								K00645	223.171316						A0LUH0	6.773986
						ACM52858.1	1.300307								K00646	1.420923						A0LUH1	0.977039
						ACM53810.1	0.28406								K00647	2.72454						A0LUK6	4.089238
						ACM59223.1	0.418704								K00648	228.368948						A0LUY9	1.035847
						ACN15630.1	0.165381								K00651	1.469827						A0LUZ6	0.166912
						ACN16062.1	1.474874								K00652	205.319433						A0LV04	0.332232
						ACN28438.1	13.569234								K00655	477.939514						A0LV09	0.672394
						ACN84161.1	0.361581								K00657	10.340953						A0LV15	4.816714
						ACN85130.1	0.187171								K00658	198.962422						A0LV49	3.362817
						ACN96081.1	0.200724								K00661	47.165374						A0LV53	0.426658
						ACO74546.1	9.599402								K00662	1.769362						A0LV54	2.984674
						ACO74736.1	8.194624								K00663	0.448303						A0LV69	7.333265
						ACS97639.1	0.392082								K00666	44.659393						A0LV71	5.568622
						ACS98766.1	0.166882								K00672	1.527267						A0LV73	1.597574
						ACT02149.1	0.501887								K00674	214.615075						A0LV90	8.783281
						ACT19522.1	0.226272								K00675	17.221261						A0LVA2	6.131524
						ACT48906.1	0.214421								K00677	242.553893						A0LVA3	4.402234
						ACT50217.1	0.338053								K00681	12.190555						A0LVP0	0.745986
						ACT50443.1	0.246018								K00682	1.433706						A0LVS1	0.180729
						ACT50697.1	0.200484								K00683	0.158621						A0LW30	0.580097
						ACT51520.1	0.213615								K00684	260.087427						A0LW38	17.277986
						ACT52017.1	0.252586								K00688	537.003131						A0LWH7	2.657077
						ACT97502.1	0.437394								K00694	23.910576						A0LWI8	6.121021
						ACU59773.1	0.170013								K00695	0.176271						A0LWR6	1.108966
						ACU89291.1	0.390519								K00696	185.174392						A0LWS4	7.604565
						ACU90623.1	0.948429								K00697	17.486685						A0LWS7	5.244753
						ACV01609.1	0.278942								K00700	189.068022						A0LXL4	0.23326
						ACV63626.1	0.248858								K00701	0.769974						A0LY29	0.304377
						ACV64175.1	0.454696								K00702	4.684308						A0LYK2	0.27761
						ACV64667.1	0.384548								K00703	181.769355						A0LYL6	0.322683
						ACV64793.1	0.204481								K00705	174.865155						A0LZI4	0.35841
						ACV67681.1	0.329722								K00712	17.447261						A0M1X3	0.296652
						ACX51484.1	0.179324								K00713	0.143493						A0M3J2	0.490672
						ACX51603.1	0.72514								K00720	1.117626						A0M3L5	0.230103
						ACX52714.1	2.88008								K00721	77.786784						A0M4D0	0.644887
						ACX52844.1	18.846585								K00728	10.661351						A0M529	0.206277
						ACY16217.1	0.581131								K00729	30.325662						A0M530	0.138712
						ACY24657.1	200.479264								K00737	13.13186						A0M572	0.405991
						ACY49607.1	0.404828								K00748	196.197119						A0M585	15.381691
						ACZ21329.1	0.396824								K00752	3.199758						A0M591	0.181129
						ACZ37918.1	0.275124								K00754	4.873868						A0M5A2	0.423117
						ACZ38341.1	1.323964								K00756	0.523962						A0M5C6	3.045098
						ACZ39385.1	0.198484								K00757	6.490048						A0M5D4	168.59256
						ACZ39533.1	0.964397								K00758	9.557881						A0M5U7	0.763572
						ACZ41839.1	0.835648								K00759	287.696911						A0M6M4	0.177504
						ACZ42079.1	0.85003								K00760	320.071102						A0MTQ2	0.709165
						ACZ42624.1	2.181811								K00761	12.558768						A0NLY7	0.689609
						ACZ42753.1	0.213137								K00762	314.332982						A0PKB5	1.577613
						ACZ43481.1	9.169272								K00763	25.810017						A0PLB8	11.441207
						ADB31951.1	4.989851								K00764	209.015145						A0PM27	1.10191
						ADB49804.1	0.750135								K00765	274.983461						A0PMB6	0.284515
						ADB58259.1	0.760077								K00766	254.366754						A0PMD1	0.407863
						ADB73036.1	0.902798								K00767	221.539547						A0PPN4	5.377316
						ADB73037.1	0.519576								K00768	58.331711						A0PPP5	4.536802
						ADB73039.1	0.182437								K00772	245.980331						A0PQ29	0.458714
						ADC36004.1	1.235496								K00773	246.832162						A0PR40	0.221053
						ADD01945.1	0.260123								K00782	24.416454						A0PV26	0.457259
						ADD08331.1	0.22901								K00783	334.258636						A0PWB4	0.413368
						ADE10349.1	0.942638								K00784	13.921598						A0PX77	0.187674
						ADE10459.1	3.699424								K00788	269.128348						A0PX93	0.337688
						ADE10526.1	1.437388								K00789	298.595131						A0PXA5	0.400729
						ADE10557.1	0.147507								K00790	257.747588						A0PXN3	0.30232
						ADE10560.1	1.598807								K00791	254.494563						A0PXU6	0.268385
						ADE10722.1	1.551667								K00793	296.173583						A0PXU7	0.698134
						ADE10813.1	1.080259								K00794	378.537664						A0PXV1	1.228035
						ADE10984.1	1.593254								K00795	221.474246						A0PXV2	7.896655
						ADE11218.1	0.393639								K00796	251.727347						A0PXV5	0.4872
						ADE11275.1	0.239397								K00797	295.964667						A0PXV8	0.215393
						ADE11524.1	0.501026								K00798	262.029921						A0PXW2	0.172557
						ADE11609.1	165.098543								K00799	377.386508						A0PXX5	0.527412
						ADE11871.1	1.407568								K00800	194.843383						A0PYB4	0.18199
						ADE12035.1	0.77105								K00801	0.179205						A0PYP3	0.705921
						ADE12036.1	1.338242								K00803	1.067632						A0PYP4	0.269368
						ADE12038.1	1.235174								K00806	239.657779						A0PYX5	0.384008
						ADE12040.1	0.979791								K00808	14.440394						A0PZK9	0.18212
						ADE12206.1	8.89524								K00809	9.062542						A0PZN8	0.316429
						ADE12304.1	130.803082								K00812	193.459143						A0Q060	0.223012
						ADE12328.1	1.308042								K00813	0.177032						A0Q0M5	0.578871
						ADE12365.1	9.718467								K00817	394.120963						A0Q0P4	0.672834
						ADE12692.1	159.745775								K00819	12.537008						A0Q0Q1	0.321079
						ADE12794.1	1.905539								K00820	232.230481						A0Q0Q2	0.631386
						ADE12899.1	1.134374								K00821	219.164971						A0Q112	0.710139
						ADE12937.1	0.294063								K00822	0.302984						A0Q149	0.569234
						ADE12944.1	1.103908								K00823	1.753472						A0Q1N5	0.782668
						ADE13099.1	14.811448								K00824	228.625754						A0Q1R3	0.7119
						ADE13101.1	18.920893								K00826	246.123621						A0Q1R8	0.225941
						ADE13103.1	11.73552								K00827	0.277831						A0Q1T4	0.573436
						ADE13104.1	30.50554								K00830	16.246973						A0Q2N5	0.19093
						ADE13111.1	10.285623								K00831	213.692229						A0Q2Z6	0.158303
						ADE13114.1	0.236389								K00832	64.946144						A0Q316	1.15312
						ADE13116.1	0.136019								K00833	230.189066						A0Q3B0	0.875762
						ADE13130.1	1.06528								K00836	9.924366						A0Q3H6	1.092632
						ADE13131.1	1.497804								K00844	1.268359						A0Q3H7	0.694192
						ADE13588.1	1.525655								K00845	164.64018						A0Q3U6	0.701819
						ADE13845.1	1.008336								K00846	0.412458						A0Q4I9	1.160265
						ADG05617.1	0.252791								K00847	233.622011						A0Q4N6	1.434526
						ADG13066.1	0.543016								K00849	1.327868						A0Q512	0.359938
						ADG69862.1	0.471505								K00850	8.400163						A0Q5J9	0.173609
						ADG71960.1	0.323631								K00851	1.036038						A0Q6A6	0.490016
						ADG74494.1	1.035409								K00852	39.456998						A0Q6X1	0.255526
						ADG81752.1	0.268542								K00853	0.797337						A0Q7J1	0.329505
						ADG82226.1	0.68208								K00854	3.694276						A0QBW3	0.215937
						ADG82953.1	0.33395								K00855	264.880849						A0QCH0	0.675383
						ADG83674.1	0.628432								K00856	229.337072						A0QEZ6	3.834221
						ADG83678.1	0.307031								K00857	12.38612						A0QH60	0.543183
						ADH63713.1	0.189324								K00858	253.064727						A0QHA9	0.367383
						ADH63906.1	0.945935								K00859	285.33018						A0QIB8	0.262888
						ADH85029.1	0.169027								K00860	70.509458						A0QIR5	1.499236
						ADH85664.1	0.204112								K00861	0.491839						A0QJU9	5.608261
						ADH85756.1	0.214366								K00864	37.840875						A0QL12	0.308833
						ADH85789.1	0.209925								K00865	1.520114						A0QL66	0.176776
						ADH86765.1	0.257613								K00868	0.437781						A0QND9	0.175948
						ADH87074.1	0.200415								K00869	3.232356						A0QNZ7	2.732331
						ADI01303.1	0.16938								K00872	7.514158						A0QQ68	14.007277
						ADI13544.1	0.653546								K00873	405.082792						A0QQ98	0.108446
						ADI19241.1	0.187355								K00876	2.529904						A0QR01	6.150809
						ADI29376.1	12.736353								K00878	0.943872						A0QRG0	6.528222
						ADI30384.1	0.354374								K00886	1.250914						A0QRG8	0.201789
						ADI74120.1	0.180951								K00887	11.756343						A0QRN3	0.68373
						ADI85017.1	0.182858								K00891	315.470434						A0QRN6	5.196961
						ADJ25840.1	0.269265								K00892	0.126833						A0QRX8	0.501689
						ADK31723.1	0.221159								K00895	1.282413						A0QRY0	9.412136
						ADK79814.1	0.243805								K00897	16.384814						A0QRY1	1.78744
						ADK86598.1	0.307662								K00899	5.107763						A0QSD2	6.889286
						ADL11830.1	0.183736								K00901	430.690206						A0QSK6	0.265248
						ADL51942.1	0.185962								K00903	2.744259						A0QSL6	0.499969
						ADL54066.1	209.826162								K00906	13.834463						A0QST8	12.68373
						ADL54202.1	12.825043								K00912	197.319949						A0QSU4	6.829199
						ADL54240.1	11.045624								K00917	0.26579						A0QTK2	2.975049
						ADL54303.1	11.188541								K00919	216.297639						A0QTK3	4.563529
						ADL54385.1	197.419548								K00925	226.820409						A0QTP2	6.925323
						ADL54528.1	15.087067								K00926	3.174647						A0QTT1	6112-09-01
						ADL54557.1	14.060007								K00927	254.183428						A0QU29	5.405426
						ADL54664.1	11.951363								K00928	201.745416						A0QUX7	0.597664
						ADL54711.1	12.416741								K00930	269.64808						A0QVB4	5.236325
						ADL55081.1	13.77419								K00931	235.799223						A0QVQ8	3.084109
						ADL55111.1	0.740464								K00936	7.716852						A0QVT2	4.875147
						ADL55112.1	0.239233								K00937	178.036399						A0QVU1	16.83765
						ADL55113.1	0.198768								K00939	337.443335						A0QVX6	0.448556
						ADL55129.1	10.302173								K00940	377.429902						A0QWG5	1.813227
						ADL55225.1	10.990864								K00941	272.470952						A0QWG6	0.36875
						ADL55318.1	134.152296								K00942	292.688617						A0QWW2	0.208543
						ADL55352.1	10.409294								K00943	256.611789						A0QX93	3.809178
						ADL55353.1	9.936581								K00945	28.256747						A0QXE4	5.246949
						ADL55354.1	9.287137								K00946	225.613618						A0QYC2	7.710237
						ADL55390.1	9.817882								K00948	267.938602						A0QYE8	0.906785
						ADL55391.1	9.012109								K00949	1.290195						A0QYG2	0.695674
						ADL55393.1	10.735285								K00950	275.16908						A0QYY6	5.314418
						ADL55699.1	10.745017								K00951	187.2106						A0QZ12	7.039899
						ADL55791.1	11.471627								K00952	0.948028						A0QZY5	0.513027
						ADL56097.1	28.596035								K00954	290.996208						A0QZZ6	26.480458
						ADL56213.1	10.912229								K00955	145.89647						A0R043	5.597013
						ADL56311.1	15.159425								K00956	236.825404						A0R066	0.637937
						ADL56339.1	19.140835								K00957	373.261897						A0R079	3.686236
						ADL56429.1	14.037297								K00958	231.65796						A0R0B0	6.008755
						ADL56662.1	22.867591								K00962	208.913535						A0R0B2	0.89642
						ADL56804.1	15.438039								K00963	248.261891						A0R0N3	1.38962
						ADL56813.1	13.79138								K00965	24.722093						A0R0N4	0.421058
						ADL56814.1	14.72214								K00966	20.908787						A0R152	1.06589
						ADL56815.1	14.552623								K00969	289.818245						A0R1Y7	7.856189
						ADL56818.1	15.744487								K00970	177.609584						A0R211	3.25905
						ADL56827.1	181.582811								K00971	4.815414						A0R213	4.252939
						ADN01368.1	0.724325								K00972	0.241876						A0R220	8.050219
						ADN17640.1	60.04412								K00973	347.897335						A0R2B1	0.55612
						ADN17830.1	0.225201								K00974	225.28131						A0R2D4	0.535558
						ADN36165.1	0.478328								K00975	197.25822						A0R2E1	0.221492
						ADO38781.1	1.444315								K00978	270.983903						A0R2E2	11.820538
						ADP72317.1	0.304452								K00979	241.68062						A0R2G5	5.766096
						ADP77507.1	0.523189								K00980	6.151416						A0R2W9	0.819542
						ADP77869.1	0.255706								K00981	245.384537						A0R3I8	0.950717
						ADQ03648.1	0.232761								K00982	168.021365						A0R563	6.745033
						ADQ05798.1	1.716504								K00984	1.521246						A0R566	0.7517
						ADQ07869.1	0.253445								K00986	832.928183						A0R567	1.210393
						ADQ07976.1	0.166882								K00989	236.903001						A0R574	5.754873
						ADQ41905.1	4.022025								K00990	180.892079						A0R5C5	1.121851
						ADQ45036.1	1.005162								K00991	242.282499						A0R5E1	17.709877
						ADQ80466.1	0.618714								K00992	253.754972						A0R5K5	0.187887
						ADQ83383.1	0.264025								K00995	34.331454						A0R5M8	10.377703
						ADQ84509.1	0.375177								K00997	382.986361						A0R5R7	0.417419
						ADQ85596.1	0.174973								K01000	306.415975						A0R5Z0	0.81045
						ADQ85711.1	0.179726								K01001	3.719494						A0R626	0.249044
						ADR19873.1	1.36719								K01004	0.623016						A0R627	0.320803
						ADR36571.1	2.000987								K01005	9.511529						A0R7G6	8.666777
						ADT83862.1	0.672682								K01006	209.275318						A0R8K3	1.453367
						ADT83863.1	0.387112								K01007	44.545437						A0RFD1	0.224566
						ADU21311.1	0.377444								K01008	211.131271						A0RIN0	0.187188
						ADU65528.1	0.591348								K01009	0.959205						A0RM28	0.961685
						ADU73383.1	0.218194								K01011	85.551957						A0RMD0	0.307987
						ADU74977.1	0.201823								K01012	218.807582						A0RMK4	0.253401
						ADU74994.1	0.253247								K01014	1.296249						A0RMR3	0.418081
						ADU97252.1	0.811804								K01026	32.690335						A0RQC4	0.359627
						ADV67871.1	0.243622								K01028	8.552981						A0RR28	0.296918
						ADV80219.1	0.167143								K01029	3.814679						A0RRI8	0.280056
						ADV82489.1	4.745885								K01031	0.145333						A0RRM7	0.602181
						ADW12097.1	0.21621								K01032	10.215112						A0RUI8	0.564778
						ADW12180.1	0.192232								K01034	35.986236						A0RV30	0.356723
						ADW12445.1	0.312468								K01035	21.279207						A0RW14	0.191577
						ADW18235.1	0.26277								K01039	4.11707						A0RWW9	2.789624
						ADW18816.1	0.243678								K01040	3.960274						A0RY01	0.443108
						ADW22178.1	0.692521								K01041	21.708338						A0RYW7	0.295658
						ADW67376.1	153.492779								K01042	11.773232						A0T0I6	0.50895
						ADX59270.1	0.325967								K01046	60.694294						A0T0W6	3.099328
						ADY59777.1	0.282955								K01053	2.29118						A0ZZN6	0.313561
						ADY73945.1	0.287629								K01054	15.00824						A0ZZY9	1.094105
						ADY74068.1	0.271								K01055	20.863764						A0ZZZ5	3.076764
						AEA34591.1	0.411175								K01056	312.314955						A1A007	0.787939
						AEB07940.1	0.478112								K01057	49.340937						A1A068	1.239529
						AEB08023.1	0.359722								K01058	216.138915						A1A085	3.308288
						AEB08024.1	0.296394								K01060	13.201893						A1A088	0.515732
						AEB08055.1	0.383768								K01061	44.411754						A1A1G3	0.232504
						AEB08081.1	0.280653								K01069	331.998022						A1A1W2	0.196308
						AEB08091.1	0.291007								K01073	1.785413						A1AGM6	0.165528
						AEB08153.1	1.071678								K01075	48.36715						A1AK01	0.241491
						AEB08175.1	0.171589								K01077	31.523379						A1AK41	0.188482
						AEB08256.1	0.343697								K01079	195.643064						A1AL40	0.178492
						AEB08259.1	0.226309								K01081	30.1127						A1AL91	0.860338
						AEB08288.1	0.276006								K01082	170.178955						A1ALB2	0.2964
						AEB08292.1	0.335011								K01086	15.243971						A1ALC4	0.35911
						AEB08302.1	0.295119								K01087	21.2327						A1ALC9	0.273069
						AEB08377.1	0.250273								K01089	1.151722						A1ALL0	0.316083
						AEB08483.1	0.287569								K01091	519.791984						A1ALS6	0.498699
						AEB08673.1	0.649236								K01092	275.283262						A1ALT5	0.288558
						AEB08818.1	0.178751								K01095	317.129639						A1ALU5	1.797266
						AEB08877.1	0.310207								K01096	0.64317						A1ALU6	4.90142
						AEB08971.1	0.30046								K01104	25.53657						A1ALU8	1.38451
						AEB09055.1	0.271835								K01112	0.2815						A1ALV0	1.573265
						AEB09366.1	0.300143								K01113	14.245873						A1ALV1	0.352229
						AEB09526.1	0.288842								K01114	14.13755						A1ALV5	0.413583
						AEB09824.1	0.419216								K01118	19.465276						A1ALW5	2.084015
						AEB09875.1	0.343982								K01119	0.587521						A1AM04	0.273253
						AEB10233.1	0.269754								K01120	241.272127						A1AMA7	11.096343
						AEB10413.1	0.313804								K01126	40.679123						A1AML8	0.392709
						AEB10706.1	0.23339								K01128	0.433463						A1AMZ7	0.565932
						AEB10763.1	0.394824								K01129	215.047883						A1AN01	0.22303
						AEB12737.1	0.297374								K01133	0.617883						A1AN88	1.002044
						AEB67651.1	0.182849								K01134	0.914273						A1ANJ2	0.323789
						AEB69188.1	0.497964								K01138	0.846438						A1ANJ6	0.342089
						AEC52036.1	0.840733								K01139	231.218087						A1ANP9	0.229613
						AEE14046.1	1.550316								K01141	1.747378						A1ANS7	0.222985
						AEE14473.1	0.195673								K01142	513.813009						A1ANV0	0.160443
						AEE24147.1	0.712542								K01147	198.383214						A1AP46	0.313241
						AEE54321.1	0.520418								K01150	11.735951						A1APE2	0.156861
						AEF16478.1	0.172968								K01151	23.258761						A1APJ8	0.222792
						AEF93828.1	0.353004								K01153	325.165308						A1APN8	0.705844
						AEF95797.1	0.287178								K01154	782.427458						A1APP9	0.389401
						AEF95800.1	0.743333								K01155	41.345909						A1APR9	0.146825
						AEF96293.1	0.84148								K01156	51.120456						A1APV4	1.268187
						AEG14969.1	0.285135								K01159	323.711624						A1APW6	1.413675
						AEG17950.1	0.218901								K01160	1.150183						A1AQL5	0.351078
						AEG18535.1	0.375576								K01163	3.697914						A1AQN2	0.226837
						AEG61805.1	0.704047								K01167	399.465474						A1AR93	0.285113
						AEH06044.1	0.263651								K0117	0.550452						A1ARE2	0.709126
						AEH25448.1	0.42395								K01170	4.798635						A1ARE5	0.361278
						AEH44330.1	0.331445								K01173	27.030268						A1ARF8	0.784128
						AEH46332.1	0.688048								K01174	295.648034						A1ASB3	0.645555
						AEI12495.1	0.316331								K01175	1.251502						A1ASF4	0.597553
						AEI30586.1	0.691558								K01176	0.217397						A1AST1	0.233399
						AEI34657.1	0.243641								K01178	5.105474						A1AST2	0.349597
						AEL24484.1	0.299473								K01179	1.514941						A1AT17	0.478912
						AEN74517.1	0.53726								K01181	0.388902						A1AT66	0.667475
						AEP11789.1	0.266126								K01182	0.257144						A1AT80	0.280652
						AEQ20369.1	0.650066								K01183	99.766238						A1AT86	0.371617
						AEQ20582.1	0.331159								K01185	47.979585						A1ATG7	2.007363
						AET59347.1	0.23709								K01187	27.116942						A1ATJ1	0.294419
						AEV16571.1	0.180805								K01190	0.21374						A1ATL1	0.625805
						AEV24484.1	13.887789								K01191	0.71949						A1ATL2	0.207002
						AEV24486.1	10.794852								K01194	0.221942						A1ATL8	1.884459
						AEW81905.1	5.048991								K01195	1.005162						A1ATU5	0.609206
						AEX51972.1	0.520147								K01198	2.470379						A1AU18	0.22279
						AFC98969.1	0.672154								K01200	0.525899						A1AU64	0.273902
						AFC99309.1	0.251058								K01202	0.465671						A1AU84	0.224269
						AFC99372.1	0.576963								K01206	1.066708						A1AV12	1.167722
						AFC99387.1	0.421199								K01207	186.528015						A1AV44	0.78224
						AFE09535.1	0.714144								K01208	1.794003						A1AVA8	0.212438
						AFE10640.1	0.233146								K01209	1.078443						A1AVF9	0.781295
						AFG36026.1	0.756278								K01210	1.547749						A1AVK9	3.993564
						AFH47756.1	0.236281								K01214	18.95063						A1AW38	2.320022
						AFH47925.1	0.225759								K01218	0.342667						A1AWD4	0.634675
						AFH48061.1	0.21374								K01222	0.186988						A1AWF3	0.300613
						AFH48290.1	0.207477								K01230	0.391151						A1AXL0	0.260532
						AFH48454.1	0.185538								K01236	1.548725						A1AXV8	0.202222
						AFH48457.1	0.354738								K01241	0.754089						A1B029	2.356769
						AFH48458.1	0.192206								K01243	2.125477						A1B041	0.403682
						AFH48962.1	0.215077								K01246	292.855453						A1B422	1.916342
						AFH48991.1	0.259322								K01247	20.260374						A1B4C1	0.238501
						AFH49300.1	0.199773								K01251	287.442679						A1B5Q0	0.791726
						AFH49420.1	0.359172								K01255	407.910904						A1B8K9	0.328121
						AFH49458.1	0.171038								K01256	33.66978						A1B9H4	0.973311
						AFH49507.1	0.180502								K01258	1.247251						A1BD20	0.262769
						AFH49681.1	0.224968								K01259	2.542511						A1BE06	3.366326
						AFH50586.1	0.679837								K01261	0.227948						A1BE50	0.834365
						AFH50594.1	0.205225								K01262	237.849139						A1BF36	0.226293
						AFH50637.1	0.20594								K01265	273.551373						A1BFX2	0.25936
						AFH50772.1	0.554504								K01266	1.694772						A1BGN2	0.158939
						AFH50775.1	0.26176								K01267	12.804932						A1BH02	0.237479
						AFJ02649.1	0.193165								K01270	4.003182						A1BH19	0.470917
						AFJ48934.1	0.197177								K01271	6.777396						A1BHN8	1.712959
						AFK05056.1	0.557526								K01273	2.023207						A1BI58	2.108905
						AFK06551.1	11.37746								K01277	0.625892						A1BI83	0.262674
						AFK22085.1	0.258091								K01278	0.687807						A1BIW8	0.516987
						AFK79151.1	1.593932								K01283	0.529051						A1BJ27	0.253401
						AFL72916.1	0.896529								K01284	0.836775						A1BJF4	0.298807
						AFM13703.1	1.015053								K01286	1.330971						A1BJJ1	0.456731
						AFM18860.1	0.895423								K01295	10.261163						A1BJT9	0.312556
						AFM22183.1	0.193433								K01297	15.05387						A1CZ92	0.255864
						AFM24218.1	0.259023								K01299	3.416602						A1E9I5	0.327993
						AFM24227.1	0.256001								K01301	0.223264						A1E9M3	0.710212
						AFM24744.1	0.521751								K01302	0.413031						A1E9N9	0.393475
						AFM25144.1	0.43087								K01303	0.205478						A1E9S3	0.315782
						AFM25658.1	0.254286								K01304	0.357203						A1E9U4	2.092095
						AFM26077.1	0.170049								K01322	1.115039						A1EA37	2.067675
						AFM26287.1	0.22396								K01338	213.169266						A1EA38	0.379069
						AFN73539.1	0.358645								K01342	14.325537						A1EA44	0.577955
						AFN73540.1	0.292675								K01354	0.49827						A1EA45	0.883258
						AFN73999.1	0.191795								K01356	295.663996						A1EA51	4.583829
						AFN74004.1	0.397604								K01358	318.162672						A1EA53	1.188987
						AFN74543.1	0.230968								K01406	79.542634						A1IIX3	0.258452
						AFN74551.1	0.176271								K01409	1.609474						A1IQ68	5.038071
						AFN74946.1	0.223346								K01414	191.706951						A1JID8	0.207132
						AFN74984.1	0.189783								K01419	39.262159						A1JID9	1.387001
						AFN75526.1	0.223008								K01420	299.219774						A1JIK1	14.943238
						AFN75922.1	0.184723								K01423	181.995232						A1JJ51	0.227021
						AFN77824.1	153.128862								K01424	3.30494						A1JLF1	1.728784
						AFS53979.1	0.857759								K01426	46.142013						A1JM88	0.53525
						AFS54387.1	3.366588								K01428	26.186438						A1JPE9	178.410567
						AFT76057.1	0.178054								K01429	51.720303						A1JPN4	0.350715
						AFU44480.1	0.256749								K01430	63.056398						A1JPN5	0.205929
						AFU57841.1	0.205643								K01431	1.43959						A1JPV7	8.458886
						AFV05028.1	0.162643								K01432	12.804174						A1JRI2	0.979498
						AFV11401.1	0.201917								K01433	262.078847						A1JRZ3	0.221606
						AFV12813.1	0.149626								K01434	10.50368						A1JTC7	0.21189
						AFV98008.1	0.500566								K01436	1.188086						A1K1B4	15.076709
						AFY43909.1	0.639333								K01438	0.16882						A1K1F6	11.527623
						AFY43910.1	0.649858								K01439	216.279533						A1K1J9	14.035501
						AFY54859.1	0.240025								K01442	1.517983						A1K1K9	276.004903
						AFY58149.1	0.306675								K01443	9.256943						A1K1N5	25.360879
						AFY65147.1	0.246719								K01444	0.20706						A1K1R6	16.068337
						AFY80705.1	0.159033								K01447	43.467684						A1K1R8	17.713714
						AFY82263.1	0.394061								K01448	215.239266						A1K1S0	8.753912
						AFY83109.1	0.133296								K01449	3.114121						A1K1S1	17.657569
						AFZ02052.1	0.235055								K01451	28.926689						A1K1S2	202.903543
						AFZ26450.1	0.263745								K01453	12.421178						A1K1T3	187.043315
						AFZ52728.1	0.580463								K01455	12.483209						A1K1T6	405.236455
						AFZ68965.1	1.073017								K01457	9.395457						A1K2E2	13.781419
						AGA57806.1	0.308687								K01462	625.824893						A1K2G1	14.374888
						AGA78837.1	0.546276								K01463	7.281915						A1K2I5	15.07493
						AGB01512.1	0.281068								K01464	1.486335						A1K2I6	12.644875
						AGB28688.1	0.272004								K01465	435.388589						A1K2N7	21.573289
						AGB40270.1	1.34359								K01466	0.543464						A1K2P1	241.074706
						AGB40273.1	0.225239								K01468	6.783294						A1K2R9	1.095582
						AGB48497.1	1.037139								K01469	0.889136						A1K2S9	4.838544
						AGC47599.1	0.201645								K01470	15.151768						A1K2Y6	17.356327
						AGC62996.1	0.26296								K01473	20.27004						A1K301	0.790324
						AGC67070.1	0.216035								K01474	21.973528						A1K306	0.224152
						AGF34236.1	15.23479								K01475	1.355637						A1K313	0.39266
						AGF76809.1	0.21339								K01476	13.421464						A1K314	15.65818
						AGF78548.1	0.242636								K01477	0.603454						A1K323	14.006237
						AGF80002.1	0.313147								K01479	20.922683						A1K3C4	34.632554
						AGJ62262.1	0.557099								K01480	6.657531						A1K3D0	0.373686
						AGK04595.1	0.925592								K01482	0.210413						A1K3D3	19.023916
						AGK05776.1	0.383238								K01483	0.300563						A1K3E2	28.07939
						AGK98730.1	0.533134								K01484	0.282423						A1K3G5	15.615002
						AGL62675.1	0.198054								K01485	0.688549						A1K3G6	14.154777
						AGN25470.1	0.305964								K01486	1.399839						A1K3H4	47.489741
						AGN70393.1	0.162659								K01487	25.998692						A1K3Q2	15.230342
						AGN91810.1	194.877841								K01488	7.654192						A1K3T2	18.90818
						AGN91810.2	0.400631								K01489	19.312027						A1K3T8	33.491299
						AGP85312.1	0.354911								K01491	246.343071						A1K3U6	0.975592
						AGT83829.1	9.418664								K01492	0.396427						A1K3V2	16.012206
						AGW14675.1	0.289543								K01493	39.396508						A1K3V5	13.268035
						AGW42619.1	0.255222								K01494	328.936256						A1K3X0	18.381188
						AGX04372.1	0.432623								K01495	23.280977						A1K3X7	169.88131
						AGX06193.1	0.404552								K01496	397.938203						A1K3Z0	149.075616
						AGX86608.1	13.285241								K01497	1.901339						A1K3Z4	39.137167
						AGX86622.1	14.743761								K01499	1.332112						A1K3Z9	0.162753
						AGY48392.1	0.340975								K01500	2.778827						A1K430	0.206343
						AGY56706.1	0.408962								K01501	0.887988						A1K436	14.343127
						AGY56717.1	0.17282								K01507	350.883087						A1K443	176.144437
						AGZ41586.1	0.306598								K01512	124.010724						A1K487	13.548496
						AHA75397.1	0.36499								K01515	282.897285						A1K498	21.607126
						AHB40030.1	2.003338								K01518	15.836452						A1K4B0	12.205122
						AHB40037.1	0.373112								K01519	283.885204						A1K4C4	13.156868
						AHB40044.1	3.14537								K01520	352.436541						A1K4C5	11.476149
						AHB40045.1	2.246128								K01521	0.310409						A1K4C6	14.215355
						AHB40055.1	0.683216								K01523	503.828616						A1K4D5	81.934227
						AHB40292.1	0.152355								K01524	188.558494						A1K4E3	53.733524
						AHB40498.1	0.170013								K01525	249.648724						A1K4E4	27.912673
						AHF03673.1	7.707254								K01529	3.730058						A1K4E5	0.701946
						AHF81110.1	0.308283								K01531	9.017579						A1K4E7	28.371218
						AHG04075.1	0.924011								K01533	244.432446						A1K4F8	11.270837
						AHG90786.1	0.502546								K01534	218.914837						A1K4J5	451.213654
						AHH10955.1	1.07783								K01535	2.928615						A1K4J7	1.835345
						AHH97713.1	0.726884								K01537	222.681399						A1K4P9	0.18277
						AHL23102.1	0.331074								K01539	39.17025						A1K4Q9	15.266486
						AHL27895.1	0.618761								K01546	17.470431						A1K4R0	11.657403
						AHM05437.1	0.293718								K01547	12.299336						A1K4R4	0.39253
						AHM58940.1	0.221942								K01548	22.933858						A1K4R6	19.298572
						AHM59924.1	0.290714								K01551	40.079908						A1K4Y1	0.260214
						AHO06742.1	0.313478								K01552	5.597797						A1K4Z8	0.266804
						AHO16406.1	0.276057								K01554	0.843894						A1K598	0.251726
						AHW49099.1	0.908315								K01556	1.413488						A1K5A1	10.559255
						AHW49108.1	0.356043								K01560	35.201472						A1K5A6	0.372121
						AIA01457.1	407.256594								K01561	11.249189						A1K5A9	20.003405
						AIA10678.1	0.480453								K01563	0.613815						A1K5B0	17.802102
						AIA16689.1	0.268031								K01571	1.139258						A1K5B1	14.608397
						AIC14623.1	0.504854								K01573	4.090175						A1K5B5	14.08806
						AIC77303.1	1.066708								K01574	9.345192						A1K5B6	21.109306
						AIC95904.1	0.866724								K01575	0.380615						A1K5B8	1.711093
						AIE86670.1	142.324245								K01576	0.225042						A1K5F2	59.284501
						AIF50646.1	0.585772								K01577	0.575143						A1K5I2	167.673984
						AIF50652.1	0.297918								K01578	13.54025						A1K5I3	3.752498
						AIF84236.1	0.318893								K01579	449.363881						A1K5I5	12.635415
						AIG77211.1	159.57924								K01580	0.205849						A1K5J1	144.012431
						AIH01647.1	0.208626								K01581	4.370077						A1K5J4	8.918959
						AIH04062.1	0.209535								K01584	202.684697						A1K5N0	31.148552
						AII12421.1	0.194492								K01585	15.268462						A1K5N3	33.920418
						AII57457.1	1.263217								K01586	223.873574						A1K5U3	11.604154
						AII58953.1	0.248843								K01587	0.846472						A1K5Y3	45.636885
						AII63986.1	0.391422								K01588	372.669036						A1K5Y4	12.265485
						AIJ04927.1	0.639892								K01589	20.988103						A1K5Y8	105.761062
						AIJ21817.1	3.253393								K01590	0.388233						A1K607	12.563869
						AIJ30104.1	0.227353								K01591	278.176754						A1K608	19.473878
						AIQ33731.1	0.252361								K01593	35.443738						A1K6Q7	44.081891
						AIQ40284.1	0.469457								K01595	199.291354						A1K6Q8	12.369506
						AIQ46109.1	0.606709								K01596	24.046764						A1K6R1	11.174382
						AIQ55084.1	1.234078								K01597	2.932042						A1K6S0	8.547315
						AIQ57342.1	0.120901								K01598	6.88213						A1K6S1	14.325687
						AIQ59359.1	0.241509								K01599	245.460355						A1K713	9.494116
						AIT83212.1	5.671346								K01601	254.79921						A1K719	9.971096
						AIU69532.1	0.178113								K01602	2.185354						A1K724	10.450722
						AIY84201.1	0.230011								K01604	1.829446						A1K725	15.870788
						AIY89547.1	1.435876								K01607	6.573288						A1K783	10.699748
						AIZ64078.1	1.394433								K01609	207.383908						A1K7B7	8.496826
						AJA53245.1	0.609511								K01610	1.174157						A1K7B8	19.964372
						AJC49320.1	0.192894								K01611	38.779283						A1K7F6	13.502791
						AJC70955.1	0.228737								K01613	222.379716						A1K7F7	192.015841
						AJC71243.1	1.51863								K01615	0.610924						A1K7I0	0.216817
						AJC74127.1	0.201514								K01616	5.486762						A1K7J8	168.38827
						AJD49674.1	0.835277								K01619	12.244823						A1K7T4	14.616
						AJE03044.1	0.483585								K01620	7.576783						A1K7V8	0.372397
						AJF06885.1	0.225809								K01621	174.545726						A1K8P2	12.925169
						AJF59982.1	0.467618								K01622	2.024338						A1K8Q1	14.704783
						AJF59983.1	0.430925								K01623	19.404785						A1K945	46.246511
						AJF60033.1	0.222482								K01624	254.054861						A1K971	283.018411
						AJF60035.1	0.761114								K01625	3.983556						A1K973	16.764062
						AJF60036.1	1.745625								K01626	38.283414						A1K975	21.005884
						AJF60063.1	0.312141								K01627	228.873287						A1K991	12.460121
						AJF60072.1	0.286399								K01628	207.502902						A1K9B2	13.04506
						AJF60076.1	0.449152								K01630	2.510922						A1K9B3	18.324765
						AJF60077.1	0.251814								K01633	384.094772						A1K9B9	15.104174
						AJF60078.1	0.236545								K01634	2.680637						A1K9D3	18.982439
						AJF60082.1	0.334381								K01637	14.247774						A1K9J6	12.571212
						AJF60095.1	0.941661								K01638	9575-12-01						A1K9J8	12.480911
						AJF60096.1	0.18388								K01640	32.199224						A1K9K9	18.638438
						AJF60129.1	0.298807								K01641	4.170923						A1K9L5	2.528856
						AJF60143.1	0.188148								K01644	36.383031						A1K9V0	11.965962
						AJF60162.1	0.190392								K01647	252.324241						A1KAA5	15.71093
						AJF61417.1	0.175344								K01648	0.333085						A1KAA6	14.344318
						AJF61478.1	0.377066								K01649	385.955694						A1KAD1	12.632251
						AJF61823.1	0.858605								K01652	280.83085						A1KAH5	0.315859
						AJF61845.1	1.979527								K01653	305.939707						A1KAI4	0.912808
						AJF61853.1	0.532332								K01654	3.552308						A1KAI5	1.126001
						AJF62227.1	1.129417								K01655	0.376779						A1KAJ9	25.03699
						AJF62631.1	0.314914								K01657	208.567217						A1KAK4	13.330475
						AJF62695.1	0.17514								K01658	314.808635						A1KAT2	2.132535
						AJF62704.1	1.75596								K01659	24.058752						A1KAU3	14.04648
						AJF62706.1	0.16423								K01661	8.90536						A1KAU9	399.302635
						AJK56878.1	10.888485								K01662	205.824807						A1KAV0	3.137725
						AJP47996.1	19.926167								K01663	0.41779						A1KAV4	16.36718
						AJP48223.1	12.369506								K01664	9.617746						A1KB00	58.670744
						AJP48713.1	15.559537								K01665	189.021824						A1KB01	12.898991
						AJP49313.1	49.576015								K01666	10.866995						A1KB02	205.972257
						AJP49553.1	14.757785								K01667	0.260074						A1KB03	21.848829
						AJQ27303.1	0.210413								K01668	1.630534						A1KB04	25.855919
						AJQ29429.1	0.202378								K01669	192.888648						A1KB09	31.540641
						AJY51209.1	12.184275								K01673	334.124613						A1KB10	18.59237
						AJZ45867.1	0.758495								K01674	2.611486						A1KB11	21.118978
						AJZ67898.1	0.432924								K01676	50.25753						A1KB12	18.804322
						AKA71906.1	0.177032								K01677	26.584302						A1KB13	0.774681
						AKB16443.1	0.354866								K01678	10.990273						A1KB15	15.926783
						AKB29026.1	0.248269								K01679	162.18877						A1KB19	35.150878
						AKB32776.1	0.28564								K01681	206.740585						A1KB20	0.656993
						AKB33540.1	0.224968								K01682	13.504917						A1KB22	25.576708
						AKB46556.1	1.16545								K01687	215.841314						A1KB23	539.707566
						AKB60120.1	0.32114								K01689	226.160324						A1KB26	24.198305
						AKB70548.1	0.537966								K01690	1.376229						A1KB29	70.565845
						AKB76717.1	0.262709								K01692	34.195802						A1KB32	2.24185
						AKB83331.1	0.330792								K01693	265.903898						A1KB33	12.423542
						AKC37535.1	1.392448								K01695	249.591301						A1KB36	0.886212
						AKE65289.1	0.251434								K01696	220.310234						A1KB38	20.258589
						AKF24141.1	0.262991								K01697	2.714593						A1KB69	19.398584
						AKF24144.1	0.292096								K01698	258.499537						A1KB70	18.148478
						AKF81993.1	0.225422								K01699	0.650857						A1KB74	0.837332
						AKG22624.1	0.200791								K01703	220.129024						A1KBB1	33.743071
						AKG23274.1	0.604825								K01704	263.873823						A1KBB2	16.646496
						AKH22065.1	0.778778								K01709	231.311921						A1KBB3	33.09243
						AKH32868.1	0.224154								K01710	290.530714						A1KBB4	11.650616
						AKH32869.1	0.343563								K01711	355.322894						A1KBP7	13.365082
						AKH37668.1	0.25189								K01712	6.641895						A1KBQ3	0.753259
						AKH37990.1	0.522776								K01714	228.844366						A1KBQ4	14.211708
						AKH69042.1	1.60106								K01715	51.72988						A1KBR9	14.229807
						AKJ01911.1	0.243542								K01716	1.54247						A1KCM3	188.993389
						AKJ38055.1	0.267059								K01719	238.344659						A1KCM8	193.15588
						AKJ65038.1	0.507883								K01720	18.803316						A1KCM9	22.211128
						AKJ95501.1	0.695956								K01724	163.244934						A1KCN1	0.158105
						AKL94024.1	0.147371								K01725	38.451624						A1KCN9	15.425307
						AKL97850.1	1.83669								K01726	313.758437						A1KCP8	10.807168
						AKM77821.1	0.788388								K01733	208.001702						A1KCQ1	0.294419
						AKM77827.1	0.412275								K01734	0.301414						A1KGI6	1.603142
						AKM77930.1	11.207562								K01735	71.881801						A1KGI8	0.311813
						AKM78124.1	5.576807								K01736	217.545957						A1KI36	0.20702
						AKM78125.1	0.823477								K01737	355.258093						A1KLD7	0.212734
						AKM78381.1	7.089262								K01738	70.774022						A1KRZ9	1.127749
						AKM78537.1	5.745762								K01739	5.169976						A1KSN4	0.274866
						AKM78851.1	0.68337								K01740	214.109867						A1KUB3	0.12806
						AKM78853.1	5.611704								K01744	0.915843						A1KVB3	0.348963
						AKM78887.1	2.677462								K01745	8.373243						A1QZE2	1.182588
						AKM78957.1	4.493856								K01749	242.09938						A1R1M6	0.788242
						AKM79182.1	1.513631								K01750	1.221864						A1R2K7	0.546031
						AKM79208.1	0.117528								K01752	0.544386						A1R587	0.287446
						AKM79289.1	0.193173								K01754	203.068755						A1R5C7	0.587684
						AKM79298.1	0.239989								K01755	222.030732						A1R5N7	4.445536
						AKM79306.1	0.11907								K01756	205.997197						A1R5S7	0.55428
						AKM79325.1	0.374103								K01758	1.814815						A1R6I0	4.532379
						AKM79367.1	2.213271								K01759	87.830916						A1R705	0.650511
						AKM79369.1	1.340511								K01760	0.572664						A1R724	5.464839
						AKM79370.1	1.430305								K01761	154.816248						A1R7J5	4.072341
						AKM79375.1	0.506079								K01766	0.213354						A1R8A6	6.397755
						AKM79376.1	0.929854								K01768	355.313591						A1R8S9	7.442087
						AKM79394.1	1.00903								K01770	303.684212						A1R8T1	0.2625
						AKM79452.1	0.248057								K01772	216.666737						A1R8U0	0.253261
						AKM79457.1	0.661041								K01775	221.101094						A1R8W2	8.726913
						AKM79461.1	2.537112								K01776	274.070411						A1R8Y7	0.505973
						AKM79462.1	1.689977								K01777	7.643739						A1RSC6	0.262991
						AKM79482.1	1.076906								K01778	248.195552						A1RSQ1	0.133889
						AKM79483.1	0.223009								K01779	1.187406						A1RU92	0.279925
						AKM79485.1	0.734208								K01782	27.88053						A1RW47	0.457429
						AKM79783.1	0.177476								K01783	310.053298						A1RWC3	1.342585
						AKM81082.1	0.221302								K01784	422.496474						A1RWQ3	0.235993
						AKM81090.1	0.23423								K01785	11.506456						A1RWQ7	0.855462
						AKM81110.1	0.83161								K01790	676.722006						A1RXH2	0.438295
						AKM81111.1	0.211008								K01791	210.572971						A1RXU2	1.280402
						AKM81422.1	1.791248								K01792	214.319581						A1RYD8	1.036946
						AKM81424.1	0.691603								K01795	0.243678						A1RYE4	2.026493
						AKM81447.1	0.693194								K01796	35.473444						A1RYM0	0.287583
						AKM81448.1	0.208711								K01799	0.234652						A1RZ22	9.187431
						AKM81449.1	0.245379								K01800	18.11504						A1S0R2	0.189339
						AKM81479.1	0.220742								K01801	13.182918						A1S1L6	1.456019
						AKM81487.1	0.218227								K01802	44.9735						A1S232	0.277009
						AKM81488.1	0.261106								K01803	280.857663						A1S265	0.165226
						AKM81667.1	0.209847								K01805	1.745121						A1S2G7	0.203133
						AKM82165.1	0.376624								K01807	246.64499						A1S3L4	1.507545
						AKM82168.1	0.260926								K01808	70.900305						A1S6N4	16.917299
						AKM82181.1	0.283849								K01809	43.197082						A1S796	0.343278
						AKM82657.1	0.244249								K01810	192.327875						A1S7L6	14.380189
						AKM82776.1	0.207364								K01812	1.179411						A1S7Q6	0.169089
						AKM82818.1	1.337694								K01814	235.622266						A1S8L2	0.340284
						AKM82829.1	0.642935								K01816	14.564107						A1S9N4	9.105197
						AKM82833.1	2.322401								K01817	221.598212						A1S9W1	24.280984
						AKM82834.1	1.056793								K01818	1.011256						A1SAP3	5.102072
						AKM82845.1	1.53223								K01821	708.743592						A1SBU4	4.557208
						AKM82849.1	1.052844								K01823	10.256826						A1SDD5	6.29721
						AKM83194.1	0.265055								K01834	39.179941						A1SDW7	0.74838
						AKM83250.1	1.580549								K01835	178.891243						A1SE17	4.103053
						AKM83310.1	0.781455								K01838	0.666543						A1SE30	0.278605
						AKM83478.1	1.788579								K01839	0.197655						A1SEF9	42.040196
						AKM83605.1	4.162335								K01840	181.690426						A1SEI6	0.956656
						AKM83615.1	0.269102								K01843	7.67905						A1SEI7	0.420826
						AKM83617.1	0.125381								K01844	0.536453						A1SEK2	1.080865
						AKM83639.1	0.253687								K01845	249.304621						A1SF35	12.256382
						AKM83657.1	0.210215								K01847	15.895242						A1SF66	4.227371
						AKM83663.1	0.921684								K01848	23.271008						A1SGA2	0.49204
						AKM83664.1	1.27209								K01849	56.314535						A1SGL9	0.435576
						AKM83665.1	0.213761								K01854	0.531186						A1SHI5	18.326011
						AKM83666.1	1.715373								K01858	15.875608						A1SHJ1	2.438291
						AKM83672.1	0.296588								K01866	240.488121						A1SHP5	2.425153
						AKM83676.1	0.689339								K01867	249.804348						A1SHZ4	1.007333
						AKM83679.1	3.075238								K01868	214.983372						A1SIB6	0.225367
						AKM83684.1	0.512839								K01869	247.67397						A1SJ19	5.161324
						AKM83696.1	0.701057								K01870	211.925689						A1SJ39	2.341355
						AKM83707.1	0.258425								K01872	220.169706						A1SJC7	0.208164
						AKM83708.1	0.385492								K01873	215.798144						A1SJD8	6.459383
						AKM83715.1	0.196915								K01874	244.598938						A1SJF7	2.577587
						AKM83717.1	0.271266								K01875	252.327201						A1SJF9	0.217694
						AKM83719.1	0.667556								K01876	232.510585						A1SJG2	0.681167
						AKM83720.1	0.168744								K01878	243.82917						A1SK16	0.633863
						AKM83721.1	8.779685								K01879	187.983319						A1SL89	1.330461
						AKM83790.1	0.276396								K01880	51.013297						A1SLJ5	0.533608
						AKM83791.1	1.727065								K01881	207.916096						A1SLL0	9.47399
						AKM83793.1	1.321308								K01883	262.326921						A1SLL4	5.971411
						AKM83794.1	4.57288								K01885	209.77889						A1SLW5	9.643686
						AKM83795.1	7.034521								K01886	217.007044						A1SM03	0.544719
						AKM83798.1	4.737565								K01887	255.677932						A1SM84	5.532404
						AKM83800.1	15.891326								K01889	218.11585						A1SMB0	4.896201
						AKM83927.1	14.844242								K01890	172.628522						A1SMB5	0.326058
						AKM83950.1	11.911265								K01892	237.646017						A1SMP8	4.038729
						AKM83972.1	1.388647								K01893	4.189001						A1SMW2	6.136229
						AKM83974.1	0.387762								K01894	221.338815						A1SMX2	6.781132
						AKM84181.1	2.484815								K01895	237.254169						A1SND2	5.627426
						AKM84263.1	16.387772								K01897	364.938918						A1SNI9	0.487982
						AKM84532.1	0.176356								K01902	232.744029						A1SNJ9	1.740598
						AKN87379.1	4.734122								K01903	199.64665						A1SNK0	5.063496
						AKO31343.1	0.585971								K01905	4.654016						A1SNK2	0.230438
						AKP26337.1	0.232514								K01907	27.09449						A1SNK4	0.996122
						AKP50386.1	0.307638								K01908	26.744063						A1SNK5	26.449681
						AKQ02271.1	0.545617								K01911	7.435962						A1SNL2	0.784219
						AKQ02536.1	0.421896								K01912	45.758834						A1SNN6	4.288389
						AKQ03229.1	0.381907								K01914	0.103311						A1SNY3	5.006028
						AKQ03299.1	0.139599								K01915	228.402956						A1SPL4	9.209436
						AKQ05701.1	3.094815								K01916	6.023516						A1SPT8	6.614146
						AKQ64257.1	0.222621								K01918	235.287208						A1SQ24	1.351419
						AKR43388.1	0.314215								K01919	231.037227						A1SSY6	0.178751
						AKR55940.1	1.160485								K01920	16.461931						A1SWU2	0.75746
						AKU05675.1	14.476778								K01921	323.743268						A1SYT9	0.155244
						AKU10730.1	0.279845								K01923	242.712536						A1T0E3	4.977585
						AKU22892.1	1.565452								K01924	224.155997						A1T2M8	0.448144
						AKU94830.1	1.085396								K01925	236.853586						A1T4I8	10.483233
						AKX46889.1	0.218198								K01926	4.985837						A1T4N9	0.235993
						ALA59081.1	0.146066								K01928	243.790144						A1T699	0.169272
						ALA59886.1	0.550757								K01929	229.751066						A1T717	5.182585
						ALA59891.1	4.454439								K01933	211.644445						A1T9T8	7.746599
						ALA59898.1	3.540316								K01934	312.420583						A1TAI4	0.551263
						ALA59899.1	0.473385								K01935	242.267289						A1TBR2	8.44897
						ALA60594.1	0.410429								K01937	215.91645						A1TC01	6.010417
						ALC15464.1	0.396701								K01938	9.86921						A1TDE9	12.065998
						ALC16449.1	0.489959								K01939	205.090164						A1TDK2	0.537545
						ALG68329.1	0.314618								K01940	221.610937						A1TEL7	3.636922
						ALG71866.1	0.290044								K01941	9.727521						A1TF55	8.016385
						ALI34303.1	0.844501								K01945	241.009074						A1TG08	3.231392
						ALI93560.1	1.437021								K01950	194.03361						A1TI25	0.209172
						ALK05626.1	0.432456								K01951	260.399531						A1TIF0	30.266947
						ALL56336.1	0.216733								K01952	174.59415						A1TJ40	0.227298
						ALM11351.1	0.594612								K01953	105.506944						A1TL12	33.239281
						ALN72193.1	1.33511								K01955	221.875455						A1TLD5	1.013569
						ALN87424.1	0.155228								K01956	233.864496						A1TM24	0.257745
						ALO35963.1	0.14693								K01958	0.289851						A1TM31	0.207855
						ALP54847.1	0.214974								K01959	16.960579						A1TMP7	0.180805
						ALS89902.1	0.325801								K01960	17.768924						A1TN70	0.267331
						ALS90532.1	0.282504								K01961	198.447166						A1TN71	0.362094
						ALS91266.1	0.169405								K01962	220.537024						A1TN81	0.342559
						ALT79546.1	0.271544								K01963	200.63317						A1TND3	21.236735
						ALV63856.1	0.244938								K01965	16.322089						A1TND7	0.31915
						ALX44338.1	9.59547								K01966	22.379439						A1TPC1	0.597825
						AMA09221.1	0.606426								K01968	19.204965						A1TRL4	0.786603
						AMA61112.1	0.525581								K01969	20.616456						A1TRM6	59.62286
						AMD91759.1	0.918095								K01971	3.941785						A1TSJ4	0.489783
						AMJ18631.1	16.630279								K01972	212.265642						A1TUF2	0.358151
						AMJ19575.1	214.891525								K01974	2.74852						A1TUT1	16.452484
						AMJ20543.1	270.844368								K01975	278.452768						A1TUZ2	0.164353
						AMJ20771.1	214.505012								K01989	1.548133						A1TVT1	14.61083
						AMJ98147.1	0.4158								K01990	148.44476						A1TWN0	0.234974
						AMK75081.1	174.983303								K01991	158.261231						A1TXH7	0.460842
						AMK75083.1	10.189065								K01992	125.794366						A1TY02	1.182011
						AMK75707.1	1.551439								K01993	0.51129						A1TYJ3	2.562323
						AMK77815.1	1.420126								K01994	1.473703						A1TYJ7	1.67026
						AMK77817.1	1.06032								K01995	230.442327						A1TYR6	1.568089
						AMK78698.1	0.156861								K01996	249.26737						A1TZN2	1.39485
						AMM40371.1	0.204077								K01997	248.272033						A1U0A9	0.144751
						AMM42130.1	1.557827								K01998	238.351369						A1U0Y3	0.906544
						AMM53549.1	0.752928								K01999	248.950754						A1U2E8	0.176715
						AMN56057.1	0.212669								K02000	6.178947						A1U2L4	1.364758
						AMO38898.1	0.565926								K02001	5.873777						A1U2V4	1.189012
						AMO99848.1	1.277683								K02002	7.05975						A1U3C3	1.223583
						AMP92616.1	0.484644								K02003	1135.188502						A1U3X8	13.653457
						AMQ65937.1	0.143493								K02004	1174.993762						A1U486	0.253464
						AMR31827.1	0.294793								K02005	793.091228						A1U543	0.260052
						AMS26787.1	0.205519								K02006	7.388489						A1U578	171.140185
						AMV26254.1	0.204409								K02007	8.18284						A1U669	1.063879
						AMV37088.1	0.325368								K02008	5.247261						A1U695	0.418032
						AMV39826.1	0.53504								K02009	6.343424						A1U6L4	0.204558
						AMV71883.1	0.426825								K02010	16.143273						A1U6R9	1.389753
						AMV72916.1	0.493271								K02011	15.446977						A1U749	1.315534
						AMW05768.1	0.649566								K02012	16.63132						A1UC78	0.477495
						AMW32277.1	0.246391								K02013	18.014162						A1UD97	0.636644
						AMW33509.1	0.37262								K02014	685.321223						A1UFV8	2.533922
						AMX83242.1	0.31562								K02015	12.738965						A1UNG1	0.534356
						AMY11705.1	0.351858								K02016	24.550895						A1URM7	0.563001
						AMY12193.1	0.522601								K02017	180.641884						A1US60	0.946789
						ANA40030.1	0.414197								K02018	239.064434						A1USC6	0.437495
						ANB36828.1	16.487077								K02019	29.302615						A1USR1	0.751861
						ANC75999.1	0.139517								K02020	245.25011						A1UU41	0.343905
						ANC79391.1	0.660158								K02021	0.473939						A1UU53	0.792115
						AND40016.1	0.749823								K02025	22.769267						A1UUB4	0.598833
						ANE51980.1	0.312342								K02026	21.124897						A1UWC9	0.387035
						ANE52452.1	2.753566								K02027	47.707206						A1V569	0.159383
						ANE53879.1	0.208941								K02028	165.845146						A1V6M0	2.277971
						ANE55399.1	0.377123								K02029	374.507579						A1V8B3	0.661463
						ANE56634.1	1.378059								K02030	204.615876						A1VAK4	0.377661
						ANE67781.1	0.205535								K02031	216.945524						A1VBB5	0.837049
						ANF22632.1	0.658765								K02032	212.108086						A1VBD3	0.398207
						ANF32432.1	0.257144								K02033	261.356636						A1VC77	1.503764
						ANG62492.1	0.800124								K02034	283.365418						A1VCP9	0.421058
						ANI26486.1	4.227477								K02035	255.712404						A1VE89	1.30182
						ANJ67962.1	0.353012								K02036	241.99334						A1VEA1	0.318269
						ANL64504.1	0.371716								K02037	232.656494						A1VEA9	1.079292
						ANN17785.1	0.165694								K02038	228.732009						A1VEB4	0.591294
						ANP63461.1	1.320806								K02039	404.219729						A1VEC1	0.931544
						ANQ47622.1	0.910594								K02040	254.246564						A1VFB2	1.323654
						ANR69759.1	0.374691								K02041	72.906169						A1VFF6	0.527801
						ANT62815.1	1.160609								K02042	103.979466						A1VFJ6	0.498946
						ANT64147.1	0.367283								K02043	23.001427						A1VGB0	0.805715
						ANV75402.1	0.26311								K02044	81.840407						A1VIP5	26.077021
						ANV76689.1	0.35146								K02045	35.8392						A1VIQ5	1.731387
						ANX11145.1	0.186617								K02046	38.442638						A1VJ29	0.260017
						ANX12652.1	0.154841								K02047	40.610904						A1VJG0	1.741817
						ANY80049.1	1.126111								K02049	36.025054						A1VK38	0.237485
						ANZ19938.1	17.867399								K02050	35.497387						A1VKP7	0.221202
						AOC93438.1	2.78892								K02051	40.575229						A1VLH1	0.209925
						AOE11782.1	0.347263								K02052	15.814146						A1VM60	21.701165
						AOE84532.1	0.596039								K02053	29.867125						A1VM61	0.343884
						AOF85575.1	10.877611								K02054	12.973128						A1VM67	0.26855
						AOH36645.1	0.229959								K02055	19.875329						A1VM68	0.225126
						AOH41546.1	11.217779								K02062	0.268182						A1VN43	0.232412
						AOH41839.2	0.167121								K02063	5.123215						A1VN58	16.185809
						AOH44310.1	0.237534								K02064	8.251896						A1VPR5	0.177783
						AOH44322.1	0.650523								K02065	439.685707						A1VPX1	0.241856
						AOH47263.1	0.208563								K02066	356.089604						A1VQ02	0.765616
						AOM41729.1	0.504246								K02067	416.796019						A1VTC0	18.180376
						AOO54648.1	0.858744								K02068	1.251355						A1VTC2	0.204045
						AOP02662.1	201.353948								K02069	1.807875						A1VTF9	0.344902
						AOP02734.1	12.900638								K02071	0.240784						A1VTG7	0.227021
						AOP35977.1	0.624482								K02072	0.236951						A1VU11	0.386335
						AOP47046.1	0.595817								K02073	0.171445						A1VXN2	1.035555
						AOQ23312.1	0.282094								K02074	0.833292						A1VZ68	0.135772
						AOQ24544.1	0.314074								K02075	257.805845						A1W0A5	0.213184
						AOR22598.1	0.294489								K02077	232.415112						A1W0U8	0.752075
						AOR38950.1	0.546086								K02078	592.466966						A1W0U9	0.45052
						AOR39353.1	0.660425								K02081	0.313722						A1W1V5	0.479665
						AOU97513.1	0.257829								K02106	0.205409						A1W2T7	0.218743
						AOW09515.1	0.427738								K02107	1.056138						A1W2Y8	0.17408
						AOW16064.1	0.720905								K02108	338.248359						A1W341	0.253392
						AOX02983.1	0.735993								K02109	354.231847						A1W450	0.712721
						AOX03167.1	0.199694								K02110	828.584184						A1W4D7	0.94579
						AOX03490.1	0.184673								K02111	263.79888						A1W4M4	0.24698
						AOX03977.1	0.178896								K02112	289.520119						A1W560	0.256458
						AOX99895.1	16.558784								K02113	289.338061						A1W6R1	0.28623
						AOY59001.1	0.628403								K02114	518.610239						A1WB43	0.341493
						AOY78218.1	0.443573								K02115	308.595909						A1WB49	0.531398
						AOY81436.1	0.682536								K02116	485.393353						A1WC16	0.26251
						AOY91448.1	0.499996								K02117	7.582755						A1WF59	0.403682
						AOY92668.1	0.265723								K02118	7.251194						A1WH11	1.658848
						AOY93443.1	13.237382								K02119	0.273413						A1WH85	0.87499
						AOZ71136.1	8.739079								K02120	8.552414						A1WHC2	0.202698
						AOZ76435.1	0.31915								K02121	4.573309						A1WM26	0.160032
						APA67990.1	3.975534								K02122	3.10481						A1WQF4	0.24904
						APB32908.1	3.574126								K02123	4.41968						A1WR17	0.581176
						APB87061.1	0.207208								K02124	13.906997						A1WTK7	0.588123
						APC05322.1	0.621292								K02160	375.580921						A1WTR8	24.467788
						APC38628.1	0.311826								K02164	2.014181						A1WUH0	0.844501
						APD08569.1	0.182806								K02169	221.003612						A1WUN2	0.305346
						APF16788.1	0.205143								K02170	198.952074						A1WUT7	0.396786
						APF17345.1	0.848298								K02171	6.91801						A1WV00	0.160032
						APF17755.1	0.261938								K02172	1.288915						A1WV88	0.199694
						APF19552.1	0.180512								K02188	26.309915						A1WVB5	0.352566
						APF20463.1	1.781977								K02189	81.556335						A1WVR7	0.403629
						APF27343.1	0.481636								K02190	0.607946						A1WWH9	1.820524
						APG05430.1	0.162237								K02192	680.318712						A1WX11	1.538277
						APG25493.1	0.262887								K02193	216.927191						A1WX21	0.46048
						APM41038.1	0.231926								K02194	247.306328						A1WXK7	0.538989
						APO79620.1	4.40838								K02195	226.878222						A1WXM7	1.487292
						APO86097.1	0.280904								K02196	974.983827						A1WXW0	23.553799
						APR96536.1	0.219513								K02197	337.350568						A1WY50	2.782777
						APT73160.1	0.255368								K02198	177.418716						A1WY83	0.783527
						APV44619.1	0.236951								K02199	337.628325						A1WYB5	0.272088
						APV51388.1	0.411666								K02200	463.486496						A1WYU0	0.254526
						APW36522.1	11.84616								K02201	1.250018						A1WZ13	29.219834
						APW47767.1	11.712594								K02203	16.899732						A1WZ92	1.052957
						APW64256.1	0.38781								K02204	206.004233						A1WZE3	0.310623
						APX14026.1	11.071877								K02217	0.726022						A1WZH3	0.249246
						APX25455.1	0.171614								K02221	353.755091						A1WZH9	1.370038
						APX92538.1	12.292106								K02224	264.813368						A1WZI8	0.33626
						APX98894.1	0.338053								K02225	59.379239						A1WZJ1	0.88161
						APZ42034.1	1.702158								K02226	109.847724						A1XGM7	0.345556
						AQA03675.1	5.631268								K02227	299.96554						A1YPR3	9.260792
						AQP50482.1	0.306702								K02230	0.614125						A2BJ90	1.088732
						AQR63629.1	1.052207								K02231	103.63161						A2BJL3	0.231144
						AQS28394.1	0.61563								K02232	80.389737						A2BK78	0.22026
						AQS28398.1	0.779042								K02233	108.531256						A2BK92	0.611782
						AQS28782.1	1.006523								K02236	0.279574						A2BKH8	0.784607
						AQS28788.1	0.259626								K02237	27.144005						A2BLB9	0.262478
						AQS28790.1	0.219634								K02238	222.39211						A2BLD4	0.179176
						AQS29406.1	0.447289								K02241	1.249036						A2BMC4	0.724517
						AQS29731.1	2.053922								K02242	38.478696						A2BN56	0.48745
						AQS29732.1	1.32705								K02257	93.140364						A2BNA6	0.261435
						AQS29734.1	0.344377								K02258	46.039836						A2BP03	0.543501
						AQS29799.1	0.835639								K02259	75.079969						A2BP92	0.301147
						AQS29800.1	1.484842								K02274	132.601364						A2BQT3	0.426332
						AQS29802.1	1.267977								K02275	158.871344						A2BSQ4	0.444715
						AQS29818.1	1.709931								K02276	50.501942						A2BTD7	0.142308
						AQS29849.1	1.089839								K02277	31.994967						A2BVC4	0.245336
						AQS29980.1	0.294264								K02278	0.46963						A2BY52	0.343742
						AQS30169.1	3.121665								K02279	1.242803						A2BYM8	0.390992
						AQS31014.1	0.177194								K02280	1.053916						A2BYQ7	0.378497
						AQS31646.1	0.216602								K02282	5.152114						A2C068	0.845371
						AQS31657.1	0.302897								K02283	16.224383						A2C1Y1	0.313012
						AQS32385.1	0.740983								K02291	232.922498						A2C8B2	0.530724
						AQS32433.1	0.327498								K02294	0.395432						A2CC44	0.35216
						AQS32877.1	0.417062								K02297	3.02889						A2CCF2	0.697067
						AQS32894.1	1.688972								K02298	2.129561						A2DSR8	0.478915
						AQS32895.1	0.505827								K02299	4.906558						A2EK20	1.091681
						AQS32899.1	4.482673								K02300	4.777438						A2RDW6	1.736679
						AQS32900.1	0.192091								K02302	211.415473						A2RE43	0.197417
						AQS33110.1	0.698866								K02303	48.523403						A2RFN2	0.268333
						AQS33116.1	0.620484								K02305	251.284581						A2RI45	0.773934
						AQS33122.1	0.299235								K02313	251.994355						A2RKA7	5.461247
						AQS33132.1	0.287696								K02314	256.087218						A2RM21	0.261179
						AQS33137.1	1.570062								K02315	1.155273						A2RNM8	0.36524
						AQS34105.1	8.163417								K02316	235.688366						A2RNQ6	0.408397
						AQS34572.1	0.654014								K02319	3.029953						A2RNQ7	0.506436
						AQS34574.1	0.71927								K02322	1.472125						A2S7I3	0.487882
						AQS34660.1	0.461278								K02323	2.588367						A2SC65	59.880465
						AQS55905.1	0.793604								K02334	0.432431						A2SD39	203.32248
						AQS57591.1	0.291135								K02335	202.807412						A2SEL8	0.327114
						AQS57640.1	0.076337								K02336	0.272636						A2SEY3	0.203804
						AQS60089.1	0.233064								K02337	213.591187						A2SFJ5	1.946621
						AQT67136.1	14.842418								K02338	254.488909						A2SFN3	0.196626
						AQT68592.1	4.618662								K02339	292.714894						A2SFN6	0.137552
						AQX55793.1	0.240784								K02340	213.271094						A2SFU1	0.183005
						AQZ64338.1	0.256458								K02341	166.962547						A2SGT2	0.719815
						AQZ67454.1	0.210008								K02342	470.8201						A2SHL0	21.647423
						ARA85284.1	1.11987								K02343	231.484397						A2SHM0	0.269265
						ARC16067.1	33.773337								K02346	188.336817						A2SHS4	0.273428
						ARE88627.1	0.825373								K02347	34.326456						A2SJB0	26.079913
						ARE88986.1	0.232412								K02348	297.302299						A2SJJ0	0.469196
						ARF63069.1	0.571013								K02351	4.970322						A2SKB1	212.948511
						ARF80595.1	0.8696								K02355	268.475458						A2SKV0	0.554366
						ARF89445.1	1.779987								K02356	340.681977						A2SL00	0.284748
						ARG97994.1	0.31689								K02357	260.456615						A2SLE3	339.76543
						ARH01452.1	0.20864								K02358	487.84949						A2SLF8	1.013043
						ARI82740.1	0.410098								K02363	12.030352						A2SLF9	0.298947
						ARJ23853.1	0.306787								K02371	0.953977						A2SLG2	0.612373
						ARJ66532.1	0.538284								K02372	326.023419						A2SLJ8	0.190103
						ARO27434.1	7.163735								K02377	321.378432						A2SLX7	0.188362
						ARO86527.1	0.56938								K02379	23.495993						A2SMC9	0.251254
						ARO87430.1	13.313069								K02380	15.068752						A2SMZ3	1.357911
						ARP97617.1	0.191713								K02381	0.517675						A2SPK3	0.294704
						ART40789.1	13.084521								K02385	0.542869						A2SPL2	0.217451
						ART53317.1	0.225263								K02386	42.49617						A2SPM2	0.202918
						ART57977.1	0.183552								K02387	130.323387						A2SRC6	0.329054
						ARU30859.1	0.213595								K02388	40.141391						A2SSV2	0.973311
						ARU31493.1	43.706504								K02389	49.982907						A2STA7	0.434879
						ARU40253.1	0.343905								K02390	33.538799						A2STI9	1.425182
						ARV12310.1	0.806705								K02391	33.923302						A2T195	0.213098
						ARW80846.1	1.205853								K02392	34.087203						A2VD83	0.332885
						ARX77440.1	1.15264								K02393	50.358816						A2WYE9	184.979476
						ASB48487.1	0.32597								K02394	52.336841						A2XRZ0	37.04993
						ASB49430.1	0.391589								K02395	53.604027						A2ZJC9	1.859522
						ASE33259.1	6.39535								K02396	37.071226						A3CG83	1.709865
						ASF44887.1	0.992358								K02397	40.529553						A3CK64	0.276834
						ASF44937.1	0.931478								K02398	63.105978						A3CK77	0.24653
						ASF45110.1	1.184404								K02399	26.536992						A3CLD3	0.164942
						ASF45111.1	2.256619								K02400	19.842384						A3CLJ7	4.900388
						ASF45113.1	1.159037								K02401	46.802171						A3CLU1	1.721226
						ASF45149.1	1.009678								K02402	70.041879						A3CMU4	1.741576
						ASF45167.1	1.054337								K02403	79.043034						A3CN38	0.244918
						ASF45698.1	19.444643								K02404	38.370546						A3CNS9	2.711469
						ASF45699.1	18.996748								K02405	31.925449						A3CNT2	0.51433
						ASF45702.1	17.447261								K02406	47.06435						A3CPS3	1.277345
						ASF45860.1	1.224915								K02407	34.143573						A3CRB2	0.985938
						ASF45997.1	1.304071								K02408	50.784101						A3CS45	0.608553
						ASF46259.1	1.16729								K02409	24.489441						A3CSG3	13.043425
						ASF46263.1	1.256705								K02410	37.806661						A3CSP5	0.421184
						ASF46874.1	1.471473								K02411	43.025376						A3CSQ6	0.544532
						ASF46973.1	1.438584								K02412	27.362563						A3CT03	0.210215
						ASF47051.1	1.377061								K02413	52.040659						A3CT17	0.341493
						ASF47129.1	1.522688								K02414	14.862296						A3CT71	2.029342
						ASF47281.1	1.278272								K02415	51.158061						A3CTG2	0.232412
						ASF47358.1	2.312031								K02416	32.317399						A3CTG3	0.719497
						ASF47529.1	1.332388								K02417	67.106252						A3CUG3	0.821913
						ASF47596.1	1.299811								K02418	56.817572						A3CV31	0.231686
						ASF47851.1	1.713597								K02419	34.849263						A3CW49	0.329739
						ASF47881.1	1.072981								K02420	106.116094						A3CWX7	0.257613
						ASF47882.1	1.235721								K02421	72.141762						A3CX76	0.43394
						ASF47926.1	1.388316								K02422	32.444713						A3CXP8	0.234562
						ASF48169.1	1.462721								K02423	120.178907						A3CY14	0.180049
						ASF48171.1	1.226818								K02424	0.281893						A3DBD5	0.206805
						ASF48613.1	1.221106								K02426	0.844501						A3DBL9	0.968716
						ASF48622.1	1.02711								K02427	231.420815						A3DBQ2	0.469584
						ASF48670.1	1.35476								K02433	264.498199						A3DBU2	1.658244
						ASF48710.1	1.099071								K02434	270.863262						A3DBU3	1.675203
						ASF48732.1	1.574096								K02435	618.170567						A3DBU4	2.00706
						ASF48740.1	1.054162								K02437	437.21954						A3DBX6	1.836363
						ASF48810.1	1.290663								K02439	3.294909						A3DC75	1.044011
						ASF48827.1	1.183672								K02440	1.661881						A3DCD4	0.687459
						ASI98385.1	0.705055								K02445	0.943193						A3DCK9	2.079501
						ASJ16056.1	1.01969								K02446	15.992415						A3DCM0	0.452912
						ASJ79322.1	0.241963								K02448	221.82145						A3DCX4	0.676821
						ASK31020.1	0.196819								K02450	213.154823						A3DCX5	2.40562
						ASK36628.1	2.484568								K02452	52.039144						A3DCX9	0.289388
						ASK79792.1	33.320158								K02453	53.804618						A3DD04	1.426249
						ASL46991.1	0.141626								K02454	110.435981						A3DD27	0.360675
						ASP46637.1	0.274047								K02455	62.419797						A3DDA0	0.756743
						ASS66725.1	0.321872								K02456	288.526611						A3DDC8	0.218986
						ASS77255.1	0.565649								K02457	53.802583						A3DDG7	1.093676
						AST06075.1	0.534849								K02458	58.795586						A3DDH1	3.770806
						AST06085.1	0.240063								K02459	43.428567						A3DDH5	3.683845
						ASU33138.1	2.199994								K02460	37.738782						A3DDI1	0.233257
						ASU36788.1	0.436503								K02461	28.233151						A3DDI3	0.376372
						ASU60252.1	0.681409								K02462	32.809141						A3DDS7	2.993618
						ASU84047.1	0.909732								K02463	0.280517						A3DDV6	0.487014
						ASV66214.1	0.239335								K02466	6.987192						A3DDY8	0.373686
						ASY08782.1	0.795021								K02469	221.468803						A3DE07	0.240313
						ASY09780.1	4.782892								K02470	236.22055						A3DE13	0.561081
						ASY09824.1	0.765143								K02471	1.501856						A3DE14	0.253401
						ASY09919.1	0.719099								K02472	4.488864						A3DE34	0.687449
						ASY15532.1	5.282699								K02473	8.220718						A3DE35	4.33535
						ASY15583.1	4.628333								K02474	29.434379						A3DE43	1.654894
						ASY15674.1	0.491594								K02475	0.487159						A3DE48	0.322618
						ASY16075.1	4.371079								K02476	0.535858						A3DE52	0.962432
						ASY16253.1	5.221692								K02477	1.559377						A3DE56	0.990886
						ASY16274.1	4.596548								K02478	22.067274						A3DE58	0.73378
						ASY16468.1	5.529415								K02479	3.789168						A3DE86	3.871331
						ASY16521.1	0.513824								K02480	13.275444						A3DE88	0.481216
						ASY16530.1	0.648122								K02481	11.702616						A3DEE4	0.185119
						ASY19343.1	0.337436								K02482	226.51161						A3DEE6	1.73104
						ASY19573.1	0.18695								K02483	1328.676189						A3DES6	0.973002
						ASY19621.1	5.354515								K02484	320.197483						A3DET1	1.00388
						ASY19622.1	0.208663								K02485	142.027856						A3DEU0	0.391136
						ASY19697.1	0.654732								K02486	3.521255						A3DEU4	0.190705
						ASY19714.1	2.298223								K02488	1.695267						A3DEV1	1.059051
						ASY19716.1	0.188768								K02490	14.859935						A3DF24	0.284825
						ASY19717.1	0.201789								K02491	10.895921						A3DF29	0.23524
						ASY19747.1	0.225406								K02492	235.253098						A3DF35	0.131444
						ASY19845.1	0.677963								K02493	265.788736						A3DGC4	3.654498
						ASY19902.1	4.845838								K02494	282.947826						A3DGK6	0.350324
						ASY20075.1	4.196097								K02495	201.351838						A3DGR3	0.25028
						ASY20115.1	10.10816								K02496	225.011482						A3DGS7	0.13797
						ASY20257.1	8.103615								K02497	0.334486						A3DH43	0.242665
						ASY20278.1	6.427882								K02498	207.133806						A3DHB7	1.623038
						ASY20302.1	4.932073								K02499	0.646287						A3DHF8	4.16842
						ASY20310.1	0.50694								K02500	265.167325						A3DHI6	0.460392
						ASY20329.1	0.642756								K02501	305.001676						A3DHM4	0.114118
						ASY20393.1	0.219073								K02502	185.882527						A3DHN0	0.195926
						ASY20420.1	3.833319								K02503	564.043154						A3DHZ4	0.397304
						ASY20433.1	5.611864								K02506	1.66709						A3DI04	0.397677
						ASY20462.1	0.218587								K02510	26.050543						A3DIJ8	1.504292
						ASY20482.1	2.279984								K02517	446.304829						A3DIK9	0.749671
						ASY20552.1	0.592814								K02518	909.752811						A3DIL4	1.895265
						ASY20604.1	0.191399								K02519	204.380315						A3DIP6	0.578942
						ASY23518.1	0.703871								K0252	1.638582						A3DIP8	0.457411
						ASY27186.1	0.643187								K02520	341.752895						A3DIP9	0.741032
						ASY27205.1	5.174726								K02523	220.08528						A3DIZ4	0.216741
						ASY27352.1	5.467361								K02527	191.209626						A3DIZ9	1.071109
						ASY27410.1	0.580097								K02528	277.482662						A3DJ07	0.336477
						ASY27822.1	0.166198								K02529	44.413514						A3DJ10	0.676613
						ASY27935.1	0.20223								K02533	206.566265						A3DJ13	0.463516
						ASY28303.1	0.857231								K02535	244.287034						A3DJ18	0.828671
						ATA87166.1	0.266162								K02536	201.637499						A3DJE3	1.028811
						ATB27552.1	0.163528								K02548	191.602406						A3DJF7	0.349553
						ATB38518.1	0.646769								K02549	18.263555						A3DJG6	0.856556
						ATB41648.1	0.484902								K02551	9.423959						A3DJH5	0.993078
						ATC64002.1	0.388731								K02552	6.834362						A3DJH6	4.392741
						ATC82510.1	0.186655								K02553	21.39187						A3DJH7	0.381746
						ATE62591.1	1.042017								K02554	0.717603						A3DJH8	1.181615
						ATE71972.1	11.672332								K02556	84.847092						A3DJH9	1.037023
						ATE73202.1	0.36672								K02557	70.737866						A3DJI0	1.268187
						ATF62748.1	0.305397								K02558	218.100521						A3DJI2	0.742242
						ATF87583.1	0.38475								K02563	242.804042						A3DJI3	1.200952
						ATI80626.1	0.712695								K02564	2.344835						A3DJJ3	0.224606
						ATJ83761.1	0.957305								K02567	27.939623						A3DJJ6	1.827993
						ATL26327.1	0.36875								K02568	43.350448						A3DJJ8	1.121691
						ATL47599.1	1.127638								K02569	52.841237						A3DJK0	4.161542
						ATO56625.1	0.882061								K02570	40.174045						A3DJK8	0.200955
						ATO82730.1	0.198579								K02572	19.065039						A3DK03	0.318946
						ATP27604.1	0.230998								K02573	29.656648						A3DK09	0.265
						ATU04990.1	1.037201								K02574	75.123591						A3DK16	0.721159
						ATW23447.1	0.293244								K02575	50.556483						A3DK21	1.091996
						ATW24531.1	0.211734								K02584	23.388208						A3DK68	0.245349
						ATW25965.1	0.455489								K02585	26.589926						A3DKB6	0.915763
						ATX79795.1	0.731339								K02586	29.373267						A3DKS1	0.759493
						ATZ60853.1	1.706609								K02587	40.815808						A3DM76	0.179321
						ATZ61204.1	0.226475								K02588	28.456569						A3DMG2	0.192211
						ATZ61726.1	0.113229								K02589	0.310985						A3DMQ3	0.201077
						AUB56980.1	0.886767								K02590	1.192549						A3DMR8	2.295482
						AUB58676.1	0.181621								K02591	29.703131						A3DMR9	0.589408
						AUG47894.1	0.462886								K02592	23.941653						A3DMU2	0.352487
						AUG51870.1	0.799176								K02593	86.34726						A3DMZ6	1.013569
						AUG56797.1	0.200832								K02594	27.555556						A3DNC7	0.248501
						AUG57914.1	4.710955								K02595	58.731702						A3DND4	0.284617
						AUG58295.1	0.300065								K02596	107.320235						A3DNV8	0.590957
						AUG75568.1	19.734681								K02597	68.277053						A3DNV9	0.909859
						AUH33064.1	0.273964								K02598	8.85817						A3KFX0	13.639927
						AUH52562.1	0.970426								K02600	234.420255						A3KG59	0.856319
						AUI37189.1	0.812867								K02601	351.008054						A3LS22	0.696767
						AUI67280.1	0.289503								K02609	29.709794						A3LVK6	0.207002
						AUI69653.1	0.344571								K02610	0.649949						A3M1T2	0.976618
						AUN36938.1	0.366954								K02611	0.293718						A3M4Q3	0.719014
						AUO19210.1	0.232956								K02612	18.86912						A3M9G4	0.503401
						AUP81065.1	0.425933								K02614	78.468263						A3MBD0	6.147986
						AUX21626.1	0.812097								K02616	30.063684						A3MJW6	0.352211
						AUX29448.1	0.906785								K02617	14.704027						A3MLE3	1.813854
						AVA38246.1	3.33716								K02619	193.12332						A3MR94	1.836787
						AVF06041.1	0.556307								K02621	32.528416						A3MRU4	0.814539
						AVF34363.1	0.197945								K02622	32.296365						A3MRW1	15.756463
						AVH17678.1	1.606784								K02624	6.816633						A3MTU1	0.284563
						AVH34039.1	0.167256								K02626	15.516292						A3MV36	0.555315
						AVI49956.1	0.325512								K02634	0.231116						A3MX72	0.158808
						AVI59029.1	2.614932								K02635	3.292315						A3MXQ7	0.248439
						AVM55139.1	0.285537								K02636	15.288482						A3MXW0	0.282161
						AVO43336.1	0.568058								K02637	0.372121						A3MZC0	7.459393
						AVO74461.1	0.261388								K02638	47.520267						A3MZE1	0.227743
						AVP53880.1	0.855085								K02641	20.503148						A3N386	0.453555
						AVQ20887.1	0.178113								K02650	697.939179						A3N3B5	2.800788
						AVQ27312.1	0.522907								K02651	486.547265						A3N925	6.11908
						AVQ32565.1	0.258583								K02652	487.259574						A3NB64	0.784259
						AVQ87890.1	0.092028								K02653	526.848653						A3NC95	0.255822
						AVR45114.1	0.204351								K02654	326.481448						A3NDF4	0.541343
						AVR94761.1	12.190516								K02655	388.397127						A3NEH0	1.897797
						AVT03625.1	0.61254								K02656	192.565049						A3NEH2	15.589179
						AVV33513.1	1.174553								K02657	47.929236						A3NMF8	27.686862
						AVX04498.1	0.287658								K02658	67.552501						A3PFL5	0.183603
						AVX19229.1	0.469963								K02659	34.820729						A3PGS3	0.556615
						AVX90132.1	15.56593								K02660	24.102875						A3PHK4	0.395573
						AWB09765.1	0.21429								K02662	259.738777						A3PJ63	2.139234
						AWB10366.1	3.121429								K02663	277.122754						A3PKG3	1.797306
						AWB23805.1	0.198801								K02664	229.947684						A3PLJ2	0.722913
						AWB65939.1	0.561411								K02665	281.720883						A3PPV4	0.195913
						AWD23841.1	7.780295								K02666	209.256728						A3PRP7	13.140562
						AWF65393.1	14.896071								K02667	45.708908						A3PRY1	1.412413
						AWG42653.1	0.247687								K02668	50.178982						A3PS63	51.771378
						AWH87025.1	0.158763								K02669	274.56764						A3PWR1	0.435643
						AWI04365.1	1.603069								K02670	423.242954						A3PXV6	0.240885
						AWI79981.1	10.091004								K02671	378.550486						A3PXY1	0.396555
						AWK40069.1	10.416003								K02672	249.868726						A3PXZ4	1.036685
						AWK80880.1	0.2698								K02673	309.634171						A3Q0T7	0.526916
						AWK85826.1	0.259051								K02674	251.364872						A3Q130	4.940125
						AWL05289.1	10.310741								K02676	3.583764						A3Q3I2	183.634166
						AWL41192.1	0.804688								K02683	0.26287						A3Q537	0.890077
						AWL88494.1	0.792587								K02686	349.32799						A3Q5L9	1.791405
						AWM78785.1	1.011703								K02687	243.930704						A3Q6V9	0.754475
						AWN67030.1	1.76214								K02688	11.816026						A3Q9E9	1.129883
						AWP09430.1	1.373555								K02689	0.344498						A3Q9P7	0.213686
						AWP23050.1	0.228377								K02690	0.315782						A3QCU1	0.24534
						AWQ40487.1	0.189837								K02697	2.092095						A3QEJ7	0.596542
						AWR85866.1	0.235292								K02703	0.479091						A3QEN8	0.204658
						AWR86208.1	0.289654								K02704	0.324079						A3QF58	1.143061
						AWS47037.1	0.849757								K02705	0.274549						A3QI66	0.189364
						AWU94619.1	0.848823								K02706	0.30041						A3QJ65	1.326899
						AWV89211.1	0.346852								K02707	1.345607						A3SI50	13.698927
						AWW30445.1	0.321315								K02709	2.067675						A3SQG3	0.45313
						AWW69811.1	5.96547								K0271	0.233758						A4F6T0	0.567477
						AWZ17133.1	7.574508								K02711	6.813175						A4F6T1	0.528223
						AWZ88692.1	186.897398								K02712	2.252003						A4F6W3	0.755004
						AXA35123.1	0.890555								K02768	0.813968						A4F9M5	0.61763
						AXA35189.1	1.060729								K02770	0.304159						A4F9N6	1.535986
						AXA35770.1	0.395191								K02781	21.130609						A4FA49	5.48565
						AXA36063.1	0.260667								K02782	14.932061						A4FBA7	1.352857
						AXA37418.1	0.608057								K02783	5.923007						A4FBB7	5.062073
						AXA37596.1	0.283628								K02784	608.759592						A4FBE9	0.598708
						AXA96557.1	0.769974								K02793	462.015395						A4FBF8	1.07155
						AXB57094.1	8.574746								K02805	399.923025						A4FBM2	4.049838
						AXB87722.1	0.296191								K02806	323.498244						A4FBM6	0.265785
						AXC10777.1	1.053307								K02823	15.349909						A4FKE3	0.329784
						AXE76130.1	0.118742								K02825	42.668641						A4FLV9	0.674956
						AXG14456.1	0.394038								K02826	0.714526						A4FLX5	1.014878
						AXG38628.1	0.250199								K02834	403.648871						A4FLZ0	2.622085
						AXG41146.1	4.761241								K02835	288.67382						A4FMF1	3.816507
						AXG45411.1	0.384765								K02836	282.176064						A4FMJ7	0.613578
						AXG46074.1	0.731723								K02837	218.530013						A4FMP2	0.569958
						AXG47040.1	40.515167								K02838	351.945512						A4FMP6	4.683972
						AXG47096.1	7.643449								K02841	215.121104						A4FND4	15.466582
						AXI24804.1	0.859967								K02843	227.418764						A4FP42	1.27116
						AXI24942.1	0.333707								K02844	12.567043						A4FPH0	0.417482
						AXI56964.1	14.677834								K02847	233.725336						A4FPJ5	0.461681
						AXI67506.1	0.2172								K02849	46.540082						A4FPL4	0.862917
						AXI77135.1	0.547971								K02851	263.857767						A4FPM4	1.295705
						AXI79699.1	0.465872								K02858	0.541649						A4FPM9	0.746573
						AXJ97368.1	0.256588								K02860	325.951202						A4FPV1	0.413097
						AXK38481.1	1.060886								K02862	1.038019						A4FQV7	1.774108
						AXK70741.1	0.309484								K02863	267.807672						A4FR29	0.15116
						AXN70195.1	0.511018								K02864	378.272309						A4FVX4	0.279742
						AXO89441.1	7.084976								K02866	3.408908						A4FWU2	1.047677
						AXR81262.1	0.192275								K02867	436.439768						A4FWW9	0.265785
						AXS78702.1	0.723116								K02869	6.497408						A4FXE1	0.515806
						AXS80884.1	139.007183								K02871	397.76242						A4FXX9	0.163097
						AXS81959.1	10.736455								K02874	545.574483						A4FYK8	0.946789
						AXS82091.1	0.675728								K02875	4.495383						A4FZA5	0.660943
						AXV07926.1	5.647201								K02876	383.223212						A4FZP0	0.343572
						AXV38920.1	0.611661								K02877	5.053445						A4G0K8	0.543896
						AXV50356.1	0.249599								K02878	354.773405						A4G154	11.852112
						AYE97955.1	0.254573								K02879	415.908901						A4G1M4	0.100707
						AYF28082.1	0.615353								K02881	448.50056						A4G1N1	0.190874
						AYH43835.1	9.289363								K02883	4.341775						A4G1U8	14.674493
						AYK01981.1	5.165544								K02884	499.742187						A4G230	143.869482
						AYK14395.1	0.237862								K02885	22.837702						A4G262	3.037985
						AYK14399.1	0.213506								K02886	286.161245						A4G288	13.182228
						AYN12150.1	16.16749								K02887	459.953314						A4G289	11.665269
						AYQ27169.1	0.190697								K02888	563.551105						A4G2A7	32.089373
						AYQ28358.1	0.199591								K02889	5.461136						A4G2B9	551.587022
						AYQ31217.1	0.342392								K02890	481.972788						A4G2V0	0.938948
						AYQ73890.1	0.319371								K02892	532.518102						A4G3E3	1.442451
						AYV54871.1	0.253401								K02895	595.911161						A4G3R1	0.244208
						AYV73352.1	0.215606								K02896	5.046414						A4G3U8	1.530219
						AYW51481.1	0.173468								K02897	301.303145						A4G3W7	0.32712
						AYY12844.1	0.635636								K02899	701.739094						A4G416	23.768193
						AZE24981.1	0.94625								K02902	868.163079						A4G422	0.198501
						AZE31180.1	0.969747								K02904	719.763072						A4G4J8	2.762943
						AZG15224.1	0.234184								K02906	334.718709						A4G4K7	26.197293
						AZI36360.1	0.188277								K02907	802.175954						A4G4M2	1.00689
						AZI59300.1	0.36833								K02908	5.517734						A4G4S4	2.803207
						AZK59072.1	218.334601								K02909	291.534835						A4G4Y1	182.618391
						AZL15609.1	14.194422								K02910	1.299624						A4G5X2	0.255699
						AZM90029.1	0.137024								K02911	822.33017						A4G616	0.595817
						AZO47740.1	0.196074								K02912	2.729485						A4G617	0.787958
						AZP44285.1	0.748829								K02913	1812.912667						A4G641	0.936871
						AZQ03748.1	0.407863								K02914	1724.406877						A4G6A8	0.62529
						AZQ72418.1	0.924988								K02915	3.195739						A4G737	0.832629
						AZR01768.1	0.172778								K02916	729.274715						A4G7G5	9.878753
						AZR72252.1	3.243049								K02917	1.992602						A4G7T6	0.153475
						AZR73250.1	0.468806								K02921	7.689958						A4G7T7	5.012837
						AZR73945.1	0.142906								K02924	4.28836						A4G836	0.649949
						AZR74910.1	0.229579								K02926	305.221514						A4G8U1	0.244841
						AZT89647.1	2.385802								K02927	18.47799						A4G912	0.588123
						AZT91543.1	2.162855								K02929	7.247253						A4G975	0.418004
						AZU02762.1	0.309232								K02930	2.400918						A4G9J3	23.737805
						AZV47375.1	0.241467								K02931	346.192708						A4G9P9	370.066932
						AZV59607.1	0.378808								K02933	366.711585						A4G9Q2	2.161505
						AZV77475.1	3.137141								K02935	471.454916						A4G9R2	274.509667
						AZZ38316.1	0.425382								K02936	6.014224						A4G9S1	16.499696
						BAA29119.1	0.269071								K02939	320.419986						A4G9S5	72.918244
						BAB05636.1	0.384551								K02944	1.519996						A4G9T8	12.578047
						BAC90843.1	0.1928								K02945	264.785322						A4G9W6	21.704073
						BAD85911.1	0.176833								K02946	573.736493						A4GAG8	1.241011
						BAE49069.1	0.469067								K02948	447.12671						A4IJ84	4.488699
						BAF59265.1	0.237378								K02950	520.204873						A4IJC6	0.875059
						BAF59647.1	1.930061								K02952	524.825031						A4IJG8	0.585046
						BAF89827.1	0.617821								K02954	541.74475						A4IJJ2	5.252407
						BAG08292.1	0.204558								K02956	662.405796						A4IJJ5	0.488951
						BAH73442.1	0.312151								K02959	696.138263						A4IJK0	0.6002
						BAH77308.1	0.61848								K02961	659.831711999999						A4IJK4	1.090663
						BAI60207.1	1.034375								K02962	6.943167						A4IJL1	1.015581
						BAI68555.1	0.173033								K02963	620.651549						A4IJL3	0.374191
						BAJ63345.1	0.265078								K02965	672.101129						A4IJL4	1.70703
						BAJ80814.1	0.421508								K02966	4.274765						A4IJS8	0.769032
						BAL55147.1	0.173426								K02967	292.732205						A4IJU4	1.594118
						BAL55164.1	0.758745								K02968	684.840896						A4IJV3	0.335499
						BAL56928.1	0.332736								K02970	679.878869						A4IJY6	3.301394
						BAL58779.1	0.4791								K02974	1.694853						A4IJZ1	0.23084
						BAL80759.1	0.91625								K02976	2.176863						A4IJZ2	0.39035
						BAL81035.1	0.167798								K02977	5.172065						A4IKB1	0.220757
						BAL82127.1	0.210677								K02978	13.443707						A4ILT5	0.251043
						BAL89582.1	0.187388								K02979	10.76933						A4IM06	0.119202
						BAL98477.1	0.283073								K02980	2.092095						A4IM28	0.240048
						BAL99010.1	0.341614								K02982	291.059186						A4IM34	0.346173
						BAM00309.1	1.869455								K02984	1.644382						A4IM67	0.317601
						BAM01494.1	1.178482								K02986	337.94046						A4IM80	1.053907
						BAM82206.1	0.405835								K02987	2.171248						A4IMC4	0.481348
						BAN33858.1	0.170629								K02988	344.197626						A4IMD9	0.512911
						BAN34548.1	8.070785								K02990	364.719877						A4IME3	1.572094
						BAN35735.1	0.184377								K02991	2.524403						A4IN93	0.823577
						BAN35746.1	0.201181								K02992	408.946495						A4INR2	6.654436
						BAN35928.1	0.177254								K02994	522.577357						A4INW9	0.267495
						BAN36620.1	0.264813								K02995	3.030333						A4IPA2	0.797337
						BAN36666.1	0.165996								K02996	414.277593						A4IPI2	0.421508
						BAN36688.1	399.860094								K03014	1.548024						A4IQ63	2.205506
						BAN36701.1	1.373324								K03040	267.520967						A4IQ89	0.321097
						BAN68613.1	13.134001								K03041	2.621436						A4IQF5	1.331974
						BAO27824.1	18.205439								K03042	3.54268						A4IQG3	1.418627
						BAO27847.1	15.081517								K03043	216.514924						A4IQU0	0.506522
						BAO27937.1	16.514052								K03044	3.228452						A4IR19	0.088057
						BAO28167.1	26.771426								K03045	3.512636						A4IR30	0.218294
						BAO28398.1	12.20737								K03046	224.165526						A4IR39	0.596627
						BAO28620.1	11.757312								K03047	3.382829						A4IR49	0.765798
						BAO28689.1	12.065782								K03048	4.351225						A4IR87	0.233142
						BAO28732.1	11.043719								K03049	3.879028						A4IRB2	0.174529
						BAO28820.1	13.121623								K03051	4.148821						A4IRD9	2.668002
						BAO28967.1	14.490889								K03053	8.879121						A4IRZ1	0.210102
						BAO29156.1	9.909444								K03055	7.64721						A4ISQ2	1.324056
						BAO29158.1	10.373484								K03056	4.057524						A4ITI7	2.518907
						BAO29308.1	11.408358								K03057	3.775871						A4ITI9	0.242797
						BAO29363.1	11.732667								K03058	16.323946						A4ITJ1	0.272123
						BAO29845.1	13.545372								K03059	4.304897						A4ITL0	0.262946
						BAO29847.1	11.680606								K03060	640.266978						A4ITQ8	2.407317
						BAO29971.1	9.383574								K03070	245.619189						A4ITV1	0.58426
						BAO30000.1	10.406158								K03071	295.90813						A4ITV8	1.897329
						BAO30210.1	9.291897								K03072	221.411738						A4IW20	0.506784
						BAO30212.1	10.337878								K03073	570.908537						A4IWH6	1.046048
						BAO30397.1	0.212044								K03074	252.751711						A4IWL0	0.200608
						BAO30565.1	16.406595								K03075	583.876116						A4IWW6	0.2593
						BAO30844.1	16.012206								K03076	249.070968						A4IZS8	0.168542
						BAO30851.1	12.224701								K03077	0.200984						A4J0J0	0.36161
						BAO30944.1	14.374621								K03079	1.064986						A4J0P6	1.17163
						BAO30946.1	14.219116								K03086	267.537553						A4J0Q5	0.204856
						BAO30947.1	13.184039								K03087	13.138701						A4J0S6	1.019664
						BAO30948.1	14.506209								K03088	706.111957						A4J0X5	0.600355
						BAO30950.1	15.472275								K03089	233.747252						A4J0Y3	0.364397
						BAO31057.1	13.334458								K03090	0.353826						A4J0Y7	0.985628
						BAO31113.1	12.439237								K03092	247.537037						A4J102	0.437495
						BAO31153.1	214.119469								K03098	221.097634						A4J103	0.195453
						BAO31163.1	15.511049								K03100	302.990885						A4J104	0.428111
						BAO31164.1	12.569096								K03101	303.156292						A4J107	0.293129
						BAO31165.1	13.483679								K03106	203.706485						A4J108	0.626724
						BAO31184.1	20.89057								K03110	225.184853						A4J110	3.61429
						BAO31297.1	15.368952								K03111	792.701372						A4J112	0.314657
						BAO31299.1	15.894934								K03113	11.285026						A4J113	14.751646
						BAO31308.1	12.387722								K03116	749.273123						A4J116	0.462949
						BAO31309.1	14.13392								K03117	477.582748						A4J117	1.297752
						BAO31344.1	12.212967								K03118	263.980797						A4J119	1.296234
						BAP17631.1	0.171815								K03119	0.412597						A4J122	0.241254
						BAP55388.1	0.377004								K03120	3.631091						A4J123	0.50759
						BAP89221.1	0.241509								K03124	3.986499						A4J126	1.270974
						BAQ17111.1	0.210145								K03136	0.775223						A4J128	1.890846
						BAR85114.1	1.193469								K03147	219.082345						A4J136	0.507849
						BAT53564.1	0.271294								K03148	3.277766						A4J138	0.574862
						BAT59368.1	0.254358								K03149	249.171811						A4J146	0.593277
						BAU05235.1	0.321683								K03150	6.486654						A4J152	1.455765
						BAU05389.1	0.207458								K03151	1.725777						A4J153	2.820485
						BAU06754.1	0.506784								K03152	244.708296						A4J169	0.453012
						BAU10312.1	0.39297								K03153	179.947594						A4J181	0.645035
						BAU12757.1	1.346348								K03154	688.523557						A4J247	0.304115
						BAU22883.1	0.235723								K03163	0.575235						A4J2A2	1.125697
						BAU26503.1	0.382447								K03166	2.187702						A4J2B3	0.979829
						BAU44782.1	0.282978								K03167	2.138407						A4J2F8	0.193392
						BAV05573.1	0.501822								K03168	207.647169						A4J2J1	2.540054
						BAV13139.1	0.998911								K03169	14.001475						A4J2K1	0.156345
						BAV32719.1	11.939296								K03177	211.992013						A4J2K4	0.963869
						BAV32841.1	0.456865								K03179	257.778745						A4J2L0	0.253418
						BAV33306.1	25.975429								K03181	254.399103						A4J3A0	0.248239
						BAV33537.1	0.233996								K03182	213.62415						A4J3A3	1.392685
						BAV33905.1	1.437214								K03183	298.726412						A4J3L6	1.461981
						BAW01136.1	0.393542								K03184	1.453759						A4J3N2	1.857674
						BAW31034.1	1.10552								K03185	197.441573						A4J3N3	0.606983
						BAX54226.1	0.462062								K03186	259.669847						A4J4Y7	0.47705
						BAY29094.1	2.236365								K03187	33.09243						A4J4Z0	0.736869
						BAY33248.1	1.126445								K03188	29.518504						A4J4Z4	0.495544
						BAY33439.1	0.40477								K03189	34.362835						A4J535	1.772478
						BAY33761.1	0.218873								K03190	25.11775						A4J537	2.281223
						BAY44358.1	0.826181								K03192	264.626741						A4J541	0.814488
						BAY46987.1	0.212882								K03194	3.33716						A4J555	0.921167
						BAY77488.1	0.390346								K03195	0.214018						A4J559	3.022974
						BAY78627.1	3.862324								K03197	0.106367						A4J568	0.245291
						BAZ04627.1	1.015733								K03199	0.175258						A4J5C7	0.265183
						BAZ06802.1	0.242623								K03201	0.241467						A4J5G8	0.337296
						BAZ06861.1	0.229734								K03203	0.387112						A4J5G9	0.402292
						BAZ13913.1	17.197789								K03204	0.31916						A4J5P4	0.240386
						BAZ22920.1	0.339473								K03205	7.317601						A4J5Q1	0.567675
						BAZ23161.1	3.232046								K03206	0.396405						A4J5Q8	0.165353
						BAZ26790.1	0.529504								K03208	364.907454						A4J5T7	0.925725
						BAZ30562.1	0.171921								K03210	387.083929						A4J5U4	0.814309
						BAZ35473.1	0.752642								K03215	198.69807						A4J5X2	0.224206
						BAZ41272.1	0.730662								K03216	292.478289						A4J5Y2	0.174149
						BAZ56056.1	0.289456								K03217	244.093602						A4J5Y5	0.223115
						BBA35263.1	0.258877								K03218	235.896649						A4J5Z0	0.562462
						BBA37288.1	0.416165								K03224	0.500118						A4J5Z2	1.546708
						BBB15816.1	0.617818								K03226	0.773197						A4J5Z3	0.257729
						BBB48862.1	0.393622								K03228	0.515858						A4J649	0.369345
						BBB59868.1	12.84894								K03230	0.174223						A4J665	3.249782
						BBB64064.1	0.221202								K03231	5.275796						A4J669	0.989137
						BBB65839.1	12.42725								K03232	3.808138						A4J678	0.404214
						BBB91226.1	0.750872								K03234	3.414663						A4J683	2.14402
						BBB91640.1	0.159334								K03236	6.528112						A4J6X2	4.48107
						BBC22768.1	0.553048								K03237	1.629721						A4J6Z8	0.38304
						BBC24666.1	0.488088								K03238	6.602421						A4J703	1.301575
						BBC65487.1	0.620889								K03239	1.725763						A4J726	0.28098
						BBD69187.1	0.158689								K03242	2.734521						A4J7B3	0.347259
						BBD73481.1	0.189792								K03243	2.378995						A4J7C9	0.379157
						BBE49607.1	9.025411								K03263	5.086027						A4J7D0	0.278713
						BBE49695.1	11.344562								K03264	1.561511						A4J7I2	7.936066
						BBE49696.1	11.797429								K03265	2.889936						A4J7J1	1.063669
						BBE49697.1	0.223013								K03269	266.32955						A4J7K6	1.07861
						BBE49706.1	180.272144								K03270	318.947696						A4J7K7	0.390264
						BBE49922.1	12.290561								K03271	309.533673						A4J7K8	0.579587
						BBE49973.1	1.494947								K03272	3.755665						A4J7L5	0.480218
						BBE50153.1	135.717157								K03273	304.655085						A4J7L6	1.410663
						BBE50155.1	135.371478								K03274	233.926517						A4J7L9	0.760698
						BBE50666.1	1.069905								K03281	2.263636						A4J7Y6	3.991222
						BBE51077.1	0.198552								K03282	27.706502						A4J7Y7	0.249506
						BBE51087.1	0.41852								K03284	76.920873						A4J898	0.17999
						BBE51562.1	0.806059								K03285	0.159329						A4J8H4	1.742111
						BBE51845.1	136.607755								K03286	325.007473						A4J8J1	0.555217
						BBE51916.1	0.208577								K03292	3.472518						A4J945	0.272242
						BBF94060.1	1.487887								K03293	0.661898						A4J999	0.182732
						BBH21720.1	1.197347								K03294	20.859236						A4J9D2	0.373534
						BBH85430.1	1.272563								K03296	28.7242						A4J9Q0	0.810075
						BBH89163.1	0.182388								K03297	4.704614						A4J9Q5	3.023513
						BBH90999.1	0.795295								K03298	7.174546						A4J9R9	0.794008
						BBH92797.1	0.682977								K03301	155.562597						A4J9S1	0.286002
						BBH93932.1	0.808994								K03303	1.520433						A4JAM5	345.753528
						BBH94338.1	0.407741								K03305	1.66074						A4JAN1	5.62459
						BBH94952.1	0.211226								K03306	42.88432						A4JBB7	0.212734
						BBH95597.1	6.834136								K03307	218.494793						A4JBB8	0.198552
						BBI31908.1	0.236076								K03308	6.161916						A4JDB7	0.149176
						BBI98421.1	167.438731								K03309	0.213137						A4JEP3	11.416196
						BBI98503.1	145.166821								K03310	172.428329						A4JF55	0.631969
						BBI98596.1	170.279106								K03313	182.484277						A4JF61	0.230142
						BBI98675.1	180.63678								K03314	1.079151						A4JFY5	0.206797
						BBI98764.1	11.91879								K03316	219.909758						A4JFY6	0.386335
						BBI99166.1	177.177743								K03317	1.602852						A4JHA1	0.223917
						BBI99190.1	10.314073								K03319	0.404185						A4JI25	19.636425
						BBI99213.1	182.734633								K03320	526.441588						A4JIB7	9.034868
						BBI99217.1	18.236066								K03321	579.54539						A4JIF6	15.53103
						BBI99231.1	138.548897								K03322	1.211361						A4JKG7	0.234806
						BBI99298.1	161.509537								K03324	7.981364						A4JLS0	0.391681
						BBI99325.1	158.009018								K03325	251.999793						A4JS72	21.875575
						BBI99510.1	152.574732								K03328	2.348247						A4JW24	0.490672
						BBI99548.1	0.446332								K03330	2.336776						A4QAD0	0.54856
						BBI99551.1	175.573973								K03333	3.589676						A4QBJ6	0.538243
						BBI99565.1	159.431008								K03335	1.546369						A4QER2	0.224968
						BBI99566.1	154.901411								K03336	0.638508						A4QFM3	3.399962
						BBI99568.1	153.552977								K03337	1.95291						A4QG84	3.222558
						BBI99575.1	145.449394								K03338	1.314977						A4QHN8	0.223611
						BBI99576.1	140.647644								K03342	2.668486						A4S450	0.20296
						BBI99892.1	0.437636								K03365	246.568298						A4SCL4	0.171047
						BBI99970.1	9.041647								K03366	3.828221						A4SCQ9	0.209864
						BBI99998.1	190.953275								K03367	1.373592						A4SCS0	0.181129
						BBJ00272.1	229.428959								K03381	0.258452						A4SCS4	0.480096
						BBJ00469.1	11.677258								K03385	0.43229						A4SD72	0.873801
						BBJ00476.1	192.505014								K03386	258.630665						A4SDF5	0.294704
						BBJ00544.1	191.194545								K03387	50.137047						A4SE17	0.288116
						BBJ00628.1	204.64957								K03388	15.802732						A4SF48	0.213535
						BBJ00664.1	175.736297								K03389	26.984253						A4SFB1	0.221612
						BBJ00665.1	152.698371								K03390	35.548285						A4SFD1	0.27666
						BBJ22638.1	0.877678								K03392	4.193538						A4SFG4	0.271766
						BBJ22776.1	7.37956								K03394	30.663842						A4SG33	0.167243
						BBJ22842.1	0.182032								K03399	0.642628						A4SGN4	0.636626
						BBJ23277.1	0.41841								K03402	9.288784						A4SHU2	0.557275
						BBJ23326.1	0.162649								K03404	0.547531						A4SHU6	6788-01-01
						BBJ23646.1	0.443572								K03405	1.300343						A4SJX2	0.348856
						BBJ23715.1	5.405477								K03406	342.833418						A4SJY8	0.293247
						BBJ23772.1	8.985206								K03407	96.918105						A4SK74	171.442643
						BBJ24019.1	2.184254								K03408	196.462574						A4SLS4	1.910363
						BBJ24286.1	0.185563								K03409	3.134835						A4SN46	0.196041
						BBJ24287.1	1.090295								K03410	55.496084						A4SRG6	5.03158
						BBJ24291.1	9.081791								K03411	86.576848						A4SSY3	2.245037
						BBJ27173.1	0.165449								K03412	105.02771						A4STK0	0.167243
						BBJ27964.1	0.23082								K03413	255.47069						A4SUV3	1.30182
						BBJ28158.1	0.214449								K03414	85.070439						A4SUW0	356.423765
						BBL35652.1	0.265697								K03415	61.270802						A4SUX0	1.013043
						BBL57776.1	0.707577								K03417	28.135289						A4SVB8	17.644091
						BBL59722.1	1.340335								K03420	0.83446						A4SVW9	0.304727
						BBL70411.1	0.154855								K03424	458.801347						A4SW76	22.718401
						BBL71868.1	1.154649								K03426	7.568042						A4SWE1	1.068683
						BBL73237.1	0.794977								K03427	326.641541						A4SWL6	17.658994
						BBL74712.1	152.937694								K03429	6.200994						A4SYT9	14.580484
						BBL76648.1	0.25948								K03431	199.012972						A4SZ14	5.068225
						BBL76692.1	14.350708								K03432	3.791658						A4SZG7	0.356227
						BBL81967.1	0.221001								K03433	4.474102						A4SZN3	42.15566
						BBM21727.1	1.162882								K03436	0.810709						A4SZQ2	0.287129
						BBM69084.1	0.223049								K03437	197.158387						A4SZQ5	0.57931
						BBM82295.1	1.070262								K03438	293.122212						A4SZU5	0.214462
						BBM86901.1	0.148698								K03439	243.254625						A4T0F0	190.580494
						BBM86919.1	31.436493								K03442	1.78019						A4T0I1	0.246869
						BBM87585.1	0.140252								K03446	18.111355						A4T0X9	0.200719
						BBM87796.1	1.030566								K03449	1.890163						A4T1M2	0.279452
						BBM88161.1	0.324671								K03453	14.691035						A4T2J3	0.207002
						BBN14367.1	0.181993								K03455	198.917293						A4T5Y1	0.228512
						BBN88728.1	0.205929								K03457	17.981678						A4T6N5	0.207002
						BBO73272.1	0.185525								K03462	2.086748						A4T6N7	3.578232
						BBO79300.1	10.585								K03464	1.766563						A4T8Q2	2.401411
						BBP00989.1	184.979476								K03465	17.334063						A4T9S3	8.512344
						BBP00991.1	0.212825								K03466	260.575383						A4TE69	0.86734
						BBP03076.1	11.725007								K03469	361.790906						A4TEB8	0.279594
						BBP05438.1	14.578103								K03470	286.454134						A4VGL9	0.247454
						BBP78107.1	9.485249								K03471	0.958043						A4VHM8	0.289083
						BBX73796.1	7.478721								K03472	14.99383						A4VHN6	0.178631
						BBY00475.1	1.481743								K03473	0.196267						A4VHT4	1.503055
						BBY62967.1	0.190103								K03474	225.89922						A4VI46	7.252129
						BBZ26158.1	0.555969								K03478	0.146794						A4VI53	1.192449
						BBZ44570.1	0.531876								K03495	189.854863						A4VIU7	1.236514
						BCA54469.1	0.328081								K03496	706.755443						A4VJ35	25.476206
						BCA55989.1	0.185703								K03497	431.622164						A4VJ38	5294-11-01
						BCA56890.1	0.217121								K03498	247.836878						A4VJ40	18.788278
						BCA57900.1	0.467178								K03499	253.056869						A4VJ99	23.912768
						BCA79705.1	1.524287								K03500	383.237057						A4VJB4	1.895387
						BCA80114.1	0.328707								K03501	299.078717						A4VL92	0.097972
						BCB26991.1	0.169223								K03502	51.603349						A4VMR6	0.293881
						BCB27434.1	9.866561								K03503	121.482889						A4VND9	1.714551
						BCB27436.1	8.905187								K03517	227.692954						A4VNI2	3.107434
						BCB27921.1	9.07643								K03518	37.344766						A4VNZ7	190.62565
						BCB28348.1	0.176031								K03519	8.141553						A4VPB6	16.248095
						BCB28349.1	0.347937								K03520	2.89851						A4VQV0	24.616188
						BCB28410.1	1.513342								K03521	38.07774						A4VQY0	0.409169
						BCB28500.1	0.220044								K03522	31.546807						A4VSG9	0.633152
						BCB28703.1	0.990792								K03523	13.454807						A4VT28	0.317616
						BCB74320.1	0.634167								K03524	219.363966						A4VV10	1.429339
						BCB74944.1	0.563732								K03525	228.899864						A4VW51	0.161963
						BCB95366.1	0.227405								K03526	211.286848						A4VX43	0.359461
						BCB95434.1	2.612524								K03527	212.413183						A4VYQ9	0.223008
						BCB95858.1	0.190427								K03528	1.268243						A4W1B6	1.006177
						BCB96103.1	0.229836								K03529	185.98792						A4W254	0.306986
						BCB96288.1	3.053468								K03530	1844.825449						A4W440	0.142638
						BCB96301.1	0.248994								K03531	310.479683						A4W7I2	1.339483
						BCB96305.1	0.289867								K03536	570.209791						A4W811	0.791103
						BCB96386.1	0.317616								K03537	2.193702						A4W829	0.197063
						BCB96619.1	0.232605								K03538	4.095061						A4W9E5	0.294316
						BCB96649.1	0.247116								K03539	0.665049						A4W9R3	1.076177
						BCB96894.1	0.677945								K03540	3.718277						A4WCV4	0.196267
						BCB97320.1	0.440268								K03543	7.387944						A4WDK7	0.728538
						BCG61248.1	1.092701								K03544	196.994133						A4WEJ9	0.202491
						BCG64232.1	1.285996								K03545	179.464353						A4WER0	3.055389
						BCH13517.1	1.27584								K03546	1.31257						A4WH36	0.809636
						BCJ61095.1	9.704078								K03547	4.598491						A4WUS8	1.356146
						BCJ74091.1	0.399166								K03548	1.576661						A4WVE8	0.215743
						BCK83563.1	0.542412								K03549	59.474279						A4WX64	0.518162
						BCK83709.1	0.739274								K0355	0.562482						A4X0Z1	0.636909
						BCL61010.1	0.409853								K03550	303.117489						A4X378	0.765694
						BCL76771.1	11.258063								K03551	246.466406						A4X4P7	0.347586
						BCL80623.1	0.318371								K03552	4.270186						A4X4S2	0.147104
						BCL82238.1	0.470182								K03553	251.858084						A4X4U1	0.476672
						BCL82239.1	0.524514								K03554	47.279338						A4X4Y7	4.342084
						BCM23897.1	0.300607								K03555	177.292468						A4X5V5	0.68726
						BCM24975.1	0.153321								K03557	701.83452						A4X5X2	0.485332
						BCM25048.1	0.26137								K03558	274.604334						A4X610	7.963712
						BCM25149.1	0.219659								K03559	712.696716						A4X631	5.50578
						BCM25551.1	0.30287								K03560	397.780171						A4X639	4.327075
						BCM25884.1	0.246356								K03561	486.157312						A4XBM8	3.648963
						BCM26174.1	0.189163								K03562	275.508988						A4XBN2	3.651095
						BCO28889.1	11.301757								K03563	27.158809						A4XBN8	0.594448
						BCO30381.1	0.218194								K03564	395.010677						A4XDG5	0.873542
						BCO32002.1	0.635522								K03565	289.028454						A4XFR8	0.545893
						BCP53481.1	18.103192								K03566	26.658012						A4XG37	0.920959
						BCP53483.1	17.999842								K03567	16.869806						A4XG66	0.176449
						BCQ07693.1	0.39428								K03568	207.161099						A4XHE2	0.370233
						BCQ29972.1	0.186004								K03569	307.476552						A4XHH4	0.558707
						BCQ68284.1	0.503401								K03570	274.991348						A4XHM5	1.006113
						BCR03243.1	0.671804								K03571	334.02652						A4XHV1	0.285258
						BCR05185.1	0.265453								K03572	182.210235						A4XHV2	0.956857
						BCR07048.1	0.537298								K03573	6.644958						A4XHW0	0.614805
						BCS55507.1	1.981577								K03574	654.395483						A4XHZ5	5.147307
						BCT69131.1	10.29396								K03575	222.25751						A4XI31	7.175764
						BCT94906.1	0.213754								K03576	0.237485						A4XI36	3.695858
						BCV25475.1	0.313907								K03577	0.236737						A4XJ09	0.405666
						BCW05095.1	0.718323								K03578	168.85435						A4XJ42	1.250676
						BCW76515.1	0.278029								K03579	0.201689						A4XJ48	0.161251
						BCW82853.1	2.091248								K03580	1.225977						A4XJ49	2.26445
						BCZ44502.1	0.223082								K03581	1.979972						A4XJ59	0.731414
						BCZ91530.1	0.538243								K03582	1.121796						A4XJ60	3.330263
						BCZ94069.1	0.296212								K03583	1.063187						A4XJH1	0.464423
						BDA69823.1	0.453166								K03584	239.128294						A4XJI0	6104-01-01
						BDA79157.1	0.630922								K03585	236.864542						A4XJM8	0.25532
						BDA79180.1	1.012003								K03586	495.285106						A4XJN1	10.266153
						BDA80542.1	0.883745								K03587	241.01295						A4XJN7	0.168319
						BDB11376.1	0.216355								K03588	292.065801						A4XJS1	4.253005
						CAB1127841.1	0.839539								K03589	269.481978						A4XJS3	0.502556
						CAB1128766.1	2.551227								K03590	270.236364						A4XJS8	0.132571
						CAB1275430.1	0.127136								K03592	200.769528						A4XJU4	0.486079
						CAB1275629.1	0.521183								K03593	246.266904						A4XKA5	0.752796
						CAB1368982.1	0.989647								K03594	106.464978						A4XKJ8	0.368929
						CAB1369098.1	0.557558								K03595	221.380221						A4XKL5	0.623176
						CAB1370370.1	13.612553								K03596	246.549909						A4XKN9	0.30464
						CAB3289261.1	0.642111								K03597	299.641632						A4XKR2	0.207813
						CAB4054260.1	1.137037								K03598	193.350022						A4XKS3	0.258713
						CAB4090351.1	0.268453								K03599	250.274582						A4XKV0	0.734728
						CAB4122465.1	2.469807								K03600	367.594779						A4XKX0	1.802981
						CAB4130921.1	0.585303								K03601	184.130385						A4XKX8	0.628391
						CAB4138825.1	0.866093								K03602	595.323464						A4XL36	0.44301
						CAB4140142.1	0.711886								K03605	343.270897						A4XL40	0.565001
						CAB4144874.1	0.573389								K03606	2.13563						A4XL42	2.850101
						CAB4151603.1	0.316504								K03607	45.886116						A4XL48	0.656625
						CAB4156833.1	0.220044								K03608	33.564471						A4XL57	0.588123
						CAB4169267.1	1.562221								K03609	18.778733						A4XL61	2.968417
						CAB4174374.1	0.185119								K03610	14.451357						A4XL64	0.205647
						CAB5275274.1	22.91712								K03611	290.478423						A4XL65	2.433102
						CAD2222301.1	12.416186								K03612	351.949865						A4XL70	0.905427
						CAD7199966.1	0.218895								K03613	349.149774						A4XL78	0.156861
						CAD7221988.1	206.450983								K03614	300.907588						A4XLD7	0.343012
						CAD7222057.1	26.730163								K03615	238.513915						A4XLE5	2.634949
						CAD7232106.1	170.66387								K03616	335.925325						A4XLE8	0.489742
						CAD7234395.1	0.761056								K03617	350.098046						A4XLF0	5.348303
						CAD7235639.1	0.160869								K03618	13.49161						A4XLF4	0.295647
						CAD7236432.1	231.215743								K03619	20.302254						A4XLK5	1.963226
						CAD7236729.1	0.364099								K03620	21.020239						A4XLM2	0.20864
						CAD7237187.1	0.542768								K03621	201.431795						A4XLQ1	0.267222
						CAD7238093.1	238.081293								K03622	14.087324						A4XLQ2	0.616544
						CAD7253169.1	1.005439								K03624	402.572568						A4XLQ3	0.227794
						CAD7254892.1	17.666995								K03625	417.597708						A4XLQ5	8.316595
						CAD7285530.1	0.874303								K03626	4.920887						A4XLR0	0.510711
						CAD7768136.1	0.464823								K03627	1.910694						A4XLR4	1.645748
						CAD7769495.1	1.026113								K03628	218.579234						A4XLR6	1.028802
						CAD7769568.1	0.893242								K03629	14.521314						A4XLS1	1.633379
						CAD7773318.1	0.183938								K03630	356.878509						A4XLS4	2.12414
						CAD7773323.1	0.192482								K03631	176.768902						A4XLS5	0.565325
						CAD7777034.1	0.194498								K03634	229.926087						A4XLS7	0.226309
						CAE5958463.1	13.427984								K03635	378.545741						A4XLZ9	0.33288
						CAE5964227.1	0.246238								K03636	830.633602						A4XM01	2.950506
						CAE6076421.1	180.996615								K03637	379.101474						A4XM02	1.758494
						CAE6089874.1	20.995257								K03638	2.284566						A4XMZ2	4.621233
						CAE6110940.1	204.127534								K03639	273.791938						A4XMZ3	1.900513
						CAE6201330.1	185.651926								K03640	355.713843						A4XN50	0.680625
						CAE6201338.1	0.425125								K03641	200.463539						A4XNB3	0.438268
						CAE6204650.1	214.413792								K03642	228.357367						A4XP61	2.299608
						CAF23972.1	0.17608								K03643	323.528702						A4XPM5	0.232705
						CAG1830938.1	0.166863								K03644	241.817151						A4XPR4	0.455894
						CAG7883609.1	200.319537								K03646	290.773356						A4XPY7	0.830814
						CAG7911095.1	144.399453								K03648	33.29899						A4XQS1	0.181999
						CAG7912232.1	17.640058								K03649	147.619912						A4XR64	14.486376
						CAG9413652.1	14.565887								K03650	201.157962						A4XRN0	1.107157
						CAI06962.1	0.260532								K03651	2.140891						A4XS49	0.388558
						CAJ35482.1	0.417761								K03652	10.847238						A4XSC0	156.651515
						CAJ36928.1	0.740612								K03653	3.62617						A4XSR2	0.44606
						CAJ49846.1	0.22189								K03654	70.143166						A4XVB1	34.068954
						CAJ54387.1	0.27837								K03655	333.123905						A4XWX9	12.779703
						CAJ63696.1	0.939888								K03656	201.208378						A4XYB8	1.905941
						CAJ70916.1	0.225988								K03657	281.727668						A4XYL3	1.388309
						CAJ71403.1	2.532857								K03658	0.888985						A4XZB4	1.320223
						CAJ72492.1	0.221442								K03660	0.639068						A4Y4J2	0.17032
						CAJ73595.1	0.350232								K03664	363.427911						A4Y8X6	1.821411
						CAJ73819.1	0.355163								K03665	208.612269						A4YCT6	0.267625
						CAJ73823.1	0.181552								K03666	590.291053						A4YD25	0.163177
						CAJ74004.1	0.230129								K03667	16.028103						A4YD84	0.253261
						CAK22619.1	0.331992								K03671	908.957997						A4YD91	0.759127
						CAL61323.1	7.053972								K03672	306.04165						A4YEM3	0.162984
						CAL94304.1	1.042031								K03673	284.529996						A4YGN0	12.51089
						CAN65674.1	178.893119								K03676	1002.67892						A4YHA5	0.26258
						CAV30833.1	0.182587								K03679	3.331512						A4YHE5	0.382212
						CAX83752.1	0.337834								K03683	2.195674						A4YHK9	0.355024
						CBA03971.1	1.553948								K03684	43.166306						A4YI89	0.535628
						CBA27517.1	0.758196								K03685	285.97426						A4YJI9	0.977333
						CBE67404.1	0.360934								K03686	237.010098						A4YNU5	1.918516
						CBJ37381.1	0.358151								K03687	299.263941						A4YUL6	0.973232
						CBK42689.1	0.374754								K03688	209.797293						A4YYA7	0.290076
						CBK42729.1	0.234073								K03690	215.544093						A4Z057	13.317513
						CBK42867.1	0.291171								K03694	193.448926						A5AAA1	0.22901
						CBK73626.1	0.23814								K03695	221.829744						A5CPG8	0.209434
						CBL01046.1	427.631601								K03696	27.173955						A5CQR1	7.366045
						CBM43229.1	1.472634								K03698	1.652806						A5CQR8	0.876774
						CBX29994.1	12.752894								K03699	272.382447						A5CRT6	0.198467
						CBX29996.1	0.191705								K03701	224.587093						A5CSP0	1.585234
						CBX31100.1	0.174861								K03702	219.541466						A5CSZ3	0.357349
						CCB85357.1	0.312977								K03703	197.957591						A5CTY4	0.197838
						CCB86621.1	0.175113								K03704	1132.941751						A5CTZ0	0.684014
						CCB87653.1	0.377727								K03705	220.389912						A5CU75	0.171565
						CCB91361.1	0.192122								K03709	7.696284						A5CUA8	1.131522
						CCE23275.1	1.171683								K03710	34.509738						A5CVV9	0.325967
						CCG46808.1	0.69346								K03711	635.982604						A5CXL8	1.685069
						CCG56048.1	0.647687								K03717	15.012498						A5CXQ6	0.265751
						CCH50246.1	0.718764								K03718	15.781287						A5CY46	0.702576
						CCH86660.1	0.388549								K03719	26.098874						A5CY50	0.418074
						CCK78978.1	0.457347								K03720	5.108622						A5CY74	0.432867
						CCO12346.1	0.266804								K03722	181.028538						A5CYA0	0.20912
						CCP27686.1	0.163256								K03723	190.309512						A5CYC3	0.634983
						CCW34402.1	2.147289								K03724	5.905217						A5CYE1	0.396426
						CCW34704.1	0.356883								K03726	2.423041						A5CYE3	0.266489
						CCW35914.1	0.324081								K03727	6.260637						A5CYE5	0.130474
						CDG64832.1	0.254122								K03732	1.297708						A5CYJ1	0.18566
						CDG82584.1	2.397585								K03733	347.203261						A5CYN8	1.171878
						CDI50541.1	0.198054								K03734	258.503278						A5CYZ0	0.554815
						CDM69529.1	0.326663								K03735	1.487883						A5CZ07	1.86019
						CDM94693.1	0.463448								K03736	1.910389						A5CZ68	2.619422
						CDR01658.1	47.528376								K03737	30.501807						A5CZ72	1.243853
						CDR35277.1	0.280828								K03738	27.069734						A5CZ73	1.478708
						CDR40370.1	0.242116								K03741	344.536548						A5CZ74	0.17204
						CED94266.1	1.723621								K03742	5.013828						A5CZ96	3.484494
						CEF54255.1	0.250864								K03743	257.703309						A5D0T6	2.945772
						CEN56341.1	0.223651								K03744	185.689381						A5D0V1	0.834843
						CEN56345.1	0.185525								K03745	753.242023						A5D113	0.269786
						CEN56774.1	0.621005								K03746	118.770591						A5D143	1.945679
						CKG94601.1	0.234004								K03747	298.371429						A5D148	0.316832
						CQR58535.1	0.412445								K03748	6.81929						A5D165	2.102304
						CRK61194.1	0.544369								K03749	402.970643						A5D172	5.217717
						CTQ90342.1	5.647276								K03750	288.186999						A5D193	1.000653
						CTQ98742.1	10.172908								K03752	70.015556						A5D197	0.54535
						CUI16607.1	0.187188								K03753	328.735505						A5D1A4	1.098324
						CUI17442.1	0.217411								K03760	0.976368						A5D1C0	1.077498
						CUI24525.1	3.613276								K03762	15.845321						A5D1C7	0.280532
						CUQ66071.1	0.555512								K03764	25.548657						A5D1F0	0.726831
						CUQ68061.1	205.857099								K03767	32.771626						A5D1G8	0.395911
						CUS02141.1	0.540254								K03768	313.125513						A5D1H6	2.446317
						CUS04172.1	0.805191								K03769	241.055913						A5D1I2	0.892974
						CUU39686.1	297.833985								K03770	158.819742						A5D1J3	1.966195
						EBB72083.1	0.373686								K03771	207.368534						A5D1J4	0.445231
						EGJ48994.1	1.044056								K03772	399.145556						A5D1R6	2.473776
						EHR78585.1	0.230168								K03773	0.556794						A5D1V4	0.592177
						NP_616116.1	0.311176								K03774	19.67343						A5D2C2	0.482959
						NP_652552.1	0.721786								K03775	559.982857						A5D2D8	4.523877
						NP_900397.1	0.722519								K03776	29.468956						A5D2E1	0.48419
						NP_953385.1	0.287875								K03778	19.047664						A5D2F6	0.924044
						QAA34690.1	0.537299								K03780	17.982876						A5D2F9	1.022574
						QAA76629.1	0.536937								K03781	10.247175						A5D2J8	3.27768
						QAR33126.1	0.468315								K03782	19.194743						A5D2K1	0.457237
						QAR34304.1	0.191752								K03783	10.344257						A5D2K7	0.843457
						QAT04158.1	0.187513								K03784	2.117383						A5D2N5	0.828049
						QAT16267.1	0.636382								K03785	1.628204						A5D2Q5	0.261071
						QAT16274.1	0.565035								K03786	367.259847						A5D2R3	0.24033
						QAT16311.1	0.687532								K03787	196.099631						A5D2R7	0.203583
						QAT16354.1	5.360559								K03789	364.456215						A5D2S0	0.865036
						QAT16372.1	0.53658								K0379	0.685648						A5D2S1	1.808936
						QAT16377.1	3.72087								K03790	27.20918						A5D2S5	0.562814
						QAT16401.1	1.917654								K03791	29.974893						A5D2T8	4.050676
						QAT16404.1	4.762649								K03793	221.062333						A5D2U3	1.477378
						QAT16405.1	4.176008								K03795	57.63147						A5D2U8	0.603559
						QAT16407.1	5.298953								K03796	0.204112						A5D2W6	3.615721
						QAT16408.1	3.624217								K03797	286.522207						A5D2W7	0.216355
						QAT16429.1	6.233753								K03798	239.693115						A5D2Z6	0.466885
						QAT16447.1	0.644982								K03799	297.721048						A5D2Z8	0.182075
						QAT16459.1	3.110535								K03800	6.367						A5D339	3.453613
						QAT16563.1	0.68843								K03801	284.841171						A5D369	0.249491
						QAT16621.1	2.860368								K03802	19.123125						A5D374	0.510201
						QAT16626.1	1.097215								K03803	351.130429						A5D3E2	1.449405
						QAT16636.1	2.679441								K03806	270.276186						A5D3F8	0.243564
						QAT16877.1	1.336317								K03808	3.20443						A5D3G1	1.27286
						QAT16908.1	3.022843								K03809	298.945601						A5D3G6	0.315701
						QAT16965.1	0.282577								K0381	0.333838						A5D3M2	0.131496
						QAT16979.1	0.298974								K03810	1.22301						A5D3N6	0.474223
						QAT16981.1	0.350249								K03811	2.319198						A5D3W2	1.794128
						QAT16996.1	3.247301								K03813	10.166077						A5D3X2	1.215799
						QAT17002.1	0.762335								K03814	284.167266						A5D3X6	0.59785
						QAT17005.1	0.713643								K03817	18.468619						A5D3Y3	0.89944
						QAT17009.1	5.528073								K03818	27.618633						A5D410	0.685482
						QAT17034.1	5.694868								K03820	216.170467						A5D416	0.774404
						QAT17036.1	4.442959								K03821	45.354908						A5D426	1.34619
						QAT17044.1	3.192696								K03823	1.196943						A5D447	0.411128
						QAT17082.1	4.525773								K03824	39.473593						A5D4I1	0.169676
						QAT17267.1	0.705359								K03825	1.452408						A5D4K1	0.951703
						QAT17371.1	1.427446								K03826	27.113126						A5D4K4	0.24963
						QAT17397.1	5.364559								K03827	0.859687						A5D4K5	0.191705
						QAT17532.1	1.47227								K03828	0.457842						A5D4W0	0.327498
						QAT17634.1	1.287595								K03829	0.288901						A5D4Y2	0.935639
						QAT17790.1	0.259735								K03830	0.253401						A5D504	5199-01-01
						QAT18005.1	3.670382								K03831	306.158832						A5D5E5	3.233695
						QAT18044.1	3.089889								K03832	528.205351						A5D5E6	1.721141
						QAT18069.1	6.01779								K03833	11.720618						A5D5E8	0.690658
						QAT40354.1	0.277065								K03834	1.30377						A5D5F6	0.365707
						QAT41045.1	0.206343								K03839	14.933431						A5D5F7	0.170807
						QAU33638.1	0.835643								K0384	0.534268						A5D5G1	0.638744
						QAU34475.1	1.751049								K03841	253.108713						A5D5G3	0.547797
						QAU35451.1	0.550406								K03852	14.728513						A5D5G4	1.120825
						QAU55422.1	0.288413								K03856	386.401641						A5D5G5	0.946812
						QAW23538.1	0.457429								K03863	0.187852						A5D5H0	1.027433
						QAY53092.1	12.672742								K03867	0.306675						A5D5H8	1.60992
						QAY63367.1	241.087672								K03885	3.94441						A5D5H9	2.036777
						QAY69009.1	0.724131								K03887	2.337226						A5D5I2	0.187927
						QAZ69175.1	0.286236								K03888	0.207179						A5D5I3	3.148652
						QBA72876.1	0.654582								K03889	7.217916						A5D5I7	0.685955
						QBA78937.1	0.843536								K03890	4.734974						A5D5I9	2.758756
						QBC26300.1	2032-01-01								K03891	4.452149						A5D5J0	0.396402
						QBD78631.1	0.405867								K03892	547.978852						A5D5J1	0.976125
						QBD79386.1	0.339436								K03893	0.730805						A5D5J2	3.038606
						QBD82301.1	0.293881								K03919	1.27584						A5D5J5	2.683853
						QBD83223.1	0.297719								K03921	3.121638						A5D5K0	0.481298
						QBD83707.1	1.666894								K03924	64.662573						A5D5K7	0.239312
						QBD85678.1	0.246719								K03925	455.587299						A5D5L4	0.167243
						QBJ77286.1	0.22798								K03926	501.786674						A5D5L5	1.673234
						QBK25434.1	0.256643								K03928	26.524343						A5D5L8	0.815627
						QBM01173.1	0.213051								K03929	131.470316						A5D5Q4	5.667116
						QBM01226.1	0.195745								K03930	0.220508						A5D5T6	0.815487
						QBM01229.1	0.267029								K03932	3.830104						A5D632	0.556113
						QBM01608.1	0.508856								K03972	1349.969771						A5D662	1.023497
						QBM01973.1	0.267625								K03973	19.248595						A5D673	0.510101
						QBM02034.1	0.964324								K03975	317.313997						A5D690	0.717611
						QBM02288.1	0.736104								K03976	26.675777						A5D6B3	0.622749
						QBM02303.1	0.218037								K03977	195.954133						A5DQF1	0.799948
						QBM02345.1	4.053367								K03978	309.176535						A5E8K1	0.612373
						QBM02369.1	4.095174								K03979	241.442578						A5EBW8	0.437647
						QBM02552.1	5.238594								K03980	211.320113						A5ELL1	0.109097
						QBM02553.1	0.782775								K03981	355.123975						A5ELL2	0.542775
						QBM02619.1	6.719782								K04014	0.245106						A5EN81	0.430087
						QBM02644.1	0.264573								K04027	2.834847						A5ESQ7	0.565522
						QBM28103.1	0.180314								K04028	1.995988						A5EVQ9	10.648817
						QBO35557.1	0.19589								K04033	0.251094						A5EVX0	1.923754
						QBQ54793.1	1.452943								K04034	51.67883						A5EW83	1.018469
						QBQ55156.1	90.105221								K04042	256.52318						A5EWT1	0.873801
						QBQ55243.1	40.364116								K04043	227.648701						A5EXA0	0.723762
						QBQ55251.1	167.53171								K04044	168.3614						A5EXL3	1.271751
						QBQ56561.1	1.457761								K04046	0.339983						A5EXX6	0.369345
						QBQ56626.1	10.406531								K04047	324.317693						A5EZS6	0.260948
						QBQ72703.1	0.320803								K04058	0.138243						A5F120	1.619493
						QBX15017.1	2.825556								K04061	71.301933						A5F376	240.269307
						QBX64147.1	0.208717								K04062	60.652518						A5F5H8	0.345825
						QBY27754.1	36.263676								K04063	11.426245						A5F5Y5	0.292504
						QCB93888.1	0.362258								K04065	91.540739						A5F6Y1	0.386335
						QCC51772.1	0.278287								K04066	208.110855						A5F9Z1	0.861261
						QCC76399.1	4.39927								K04067	0.178732						A5FB49	0.248866
						QCC84349.1	0.209378								K04068	0.699086						A5FE76	0.76513
						QCF27920.1	0.349798								K04069	74.347625						A5FFX7	0.259167
						QCI68540.1	0.356227								K04070	6.842437						A5FFY0	0.241695
						QCI79229.1	0.272088								K04072	0.775422						A5FHM7	0.234652
						QCJ40991.1	13.383151								K04073	3.541013						A5FJK3	0.229879
						QCK81909.1	4.355598								K04074	0.465329						A5FJP5	0.522601
						QCO05435.1	0.517504								K04075	171.085315						A5FJY2	0.189267
						QCO41415.1	0.64035								K04076	1.309001						A5FL22	0.585303
						QCP55716.1	0.265357								K04077	274.663537						A5FL34	0.181169
						QCQ20769.1	1.182872								K04078	727.694576						A5FLP0	0.224599
						QCQ20895.1	0.316605								K04079	182.58518						A5FMT0	15.058329
						QCQ21466.1	0.35895								K04082	243.243139						A5FMY1	0.397437
						QCQ22661.1	0.321236								K04083	29.836588						A5FMY8	1.663134
						QCR22077.1	0.15889								K04084	217.83212						A5FP01	1.870372
						QCR31002.1	0.283866								K04085	1648.808749						A5FP31	0.791726
						QCS10916.1	0.234484								K04087	212.006021						A5FP84	0.246774
						QCT34866.1	0.233791								K04088	192.431975						A5FPB2	0.792799
						QCW03404.1	0.24597								K04090	24.088173						A5FPR2	0.870983
						QCW79542.1	24.620716								K04094	0.658029						A5FPS8	0.271101
						QCW82839.1	1.310379								K04095	457.528088						A5FPU4	2.19609
						QCW83717.1	1.536381								K04096	258.428678						A5FPV4	3.833642
[truncated: 22,031 more rows]

## Sheet: Table S3
Supplementary Table 3
Function Analysis of the Metagenome
BacMet			CARD			CAZy Level 1			COG				KEEG Level 1			KO			NOG			Swiss-Prot
ID	Sample1		ID	Sample1		ID	Sample1		ID	Sample1			ID	Sample1		ID	Sample1		ID	Sample1		ID	Sample1
Sodium_hydroxide	7718.36		acridine_dye	11		AAs	38282.657		RNA_processing_and_modification	15006.388			Cellular_Processes	3998612.389		K00001	4584.296		RNA_processing_and_modification	20974.281		A0A009IHW8	12
2,6-dichloroindophenol	429.061		aminocoumarin_antibiotic	107.348		CBMs	555568.016		Chromatin_structure_and_dynamics	5862.541			Environmental_Information_Processing	4414726.937		K00002	94.656		Chromatin_structure_and_dynamics	129759.307		A0A011QK89	2632.49
AcridineOrange	7809.697		aminoglycoside_antibiotic	170.279		CEs	91460.452		Energy_production_and_conversion	5727617.71599999			Genetic_Information_Processing	6990629.621		K00003	41070.762		Energy_production_and_conversion	26015579.0840003		A0A075TMP0	32
Acriflavine	25707.381		carbapenem	178.962		GHs	1836357.912		Cell_cycle_control__cell_division__chromosome_partitioning	1320639.626			Human_Diseases	2090240.067		K00004	108.169		Cell_cycle_control__cell_division__chromosome_partitioning	5507853.16100002		A0A075TRB3	112.58
Aluminium	2440.407		cephalosporin	2186.556		GTs	2187772.423		Amino_acid_transport_and_metabolism	5557331.43499999			Metabolism	80772278.2710003		K00005	27		Amino_acid_transport_and_metabolism	24151298.3350002		A0A084R1K2	13
Antimony	43935.165		cephamycin	151.658		PLs	6412.39		Nucleotide_transport_and_metabolism	2284112.672			Organismal_Systems	483503.966		K00008	619.107		Nucleotide_transport_and_metabolism	10957944.168		A0A086F3E3	30.531
Arsenic	226739.714		diaminopyrimidine_antibiotic	3					Carbohydrate_transport_and_metabolism	2784907.133						K00009	82		Carbohydrate_transport_and_metabolism	14686397.271		A0A0C5XL88	9.795
Cadmium	25694.713		fluoroquinolone_antibiotic	93923.394		CAZy Level 2			Coenzyme_transport_and_metabolism	3749594.662			KEEG Level 2			K00010	1800.416		Coenzyme_transport_and_metabolism	16456724.7179999		A0A0D1C8Z4	9
Carbonylcyanide_3-chlorophenylhydrazone	1042.652		glycopeptide_antibiotic	6		ID	Sample1		Lipid_transport_and_metabolism	2060580.612			ID	Sample1		K00012	61700.887		Lipid_transport_and_metabolism	7659043.12799993		A0A0E3JT70	36.002
Carbonylcyanide_m-chlorophenyl_hydrazone	35		lincosamide_antibiotic	53.27		AA0	6617.138		Translation__ribosomal_structure_and_biogenesis	5588365.94000001			Aging	185242.537		K00013	38742.798		Translation__ribosomal_structure_and_biogenesis	21150424.1380002		A0A0E3KBH3	2444.648
Cetyltrimethylammoniumbromide	10379.447		macrolide_antibiotic	215.425		AA1	11057.725		Transcription	2850228.53000001			Amino_acid_metabolism	5941847.908		K00014	22596.532		Transcription	12795867.403		A0A0G0MF47	1.984
Chlorhexidine	53330.651		monobactam	126.561		AA3	4212.543		Replication__recombination_and_repair	4648254.64499999			Biosynthesis_of_other_secondary_metabolites	1081883.398		K00015	1684.418		Replication__recombination_and_repair	27127884.8179999		A0A0H2UQ68	8
Chromium	5357.061		mupirocin	9.688		AA3_2	1212.716		Cell_wall_membrane_envelope_biogenesis	6608621.43399999			Carbohydrate_metabolism	9065989.00099997		K00016	143.879		Cell_wall_membrane_envelope_biogenesis	24281897.252		A0A0H2VBH0	3778.423
Cobalt	47941.85		nucleoside_antibiotic	4		AA4	56		Cell_motility	1209484.649			Cell_growth_and_death	592017.883		K00018	37		Cell_motility	4378200.50099999		A0A0H2VDN9	5593.863
Copper	152899.544		oxazolidinone_antibiotic	15.788		AA6	15126.535		Posttranslational_modification__protein_turnover__chaperones	3448465.658			Cell_motility	615421.543		K00019	3522.258		Posttranslational_modification__protein_turnover__chaperones	12555496.484		A0A0H2VFI8	3291.647
CrystalViolet	1139.137		penam	2166.473		CBM11	81.179		Inorganic_ion_transport_and_metabolism	4639432.341			Cellular_community_-_prokaryotes	2580581.931		K00020	1379.783		Inorganic_ion_transport_and_metabolism	20138024.561		A0A0H2WZ38	97.438
Dequalinium	34.732		penem	151.014		CBM12	89		Secondary_metabolites_biosynthesis__transport_and_catabolism	541048.608			Chromosome	39795.856		K00021	193.994		Secondary_metabolites_biosynthesis__transport_and_catabolism	4204526.22400001		A0A0H2XI17	517.912
Dodine	30.552		peptide_antibiotic	25.753		CBM13	79290.467		General_function_prediction_only	3534264.367			Drug_resistance__antimicrobial	1182066.262		K00023	2722.375		Function_unknown	27032493.7029998		A0A0H2Z7X0	788.973
EthidiumBromide	12309.159		phenicol_antibiotic	73.788		CBM14	83.726		Function_unknown	1203570.028			Energy_metabolism	5510464.644		K00024	30477.931		Signal_transduction_mechanisms	16970390.951		A0A0H2ZDT7	1233.049
Gallium	13485.896		pleuromutilin_antibiotic	15.788		CBM2	37820.984		Signal_transduction_mechanisms	6855748.22699999			Environmental_adaptation	224131.731		K00027	3404.661		Intracellular_trafficking__secretion__and_vesicular_transport	8403877.96399996		A0A0H2ZF87	1258.458
Glycerol	4291.545		rifamycin_antibiotic	5		CBM3	12		Intracellular_trafficking__secretion__and_vesicular_transport	1628327.465			Folding,_sorting_and_degradation	1481779.83		K00029	14990.094		Defense_mechanisms	6550776.30099999		A0A0H2ZFV1	2945.161
Hydrochloricacid	21388.137		streptogramin_antibiotic	31.27		CBM32	360.966		Defense_mechanisms	2309741.231			Global_and_overview_maps	45555676.9499997		K00030	3040.9		Extracellular_structures	23773.188		A0A0H2ZGW7	44.698
HydrogenPeroxide	40108.648		tetracycline_antibiotic	94017.557		CBM37	60		Extracellular_structures	905772.272000001			Glycan_biosynthesis_and_metabolism	2981923.744		K00031	64837.489		Cytoskeleton	44418.095		A0A0H2ZH52	34.059
Iron	84230.494					CBM38	171		Mobilome__prophages__transposons	1965538.244			Immune_system	74129.698		K00033	4188.437					A0A0H2ZM56	53
Lead	72439.41					CBM41	153		Cytoskeleton	73515.466			Infectious_disease__bacterial	871450.009		K00034	280.708					A0A0H2ZN37	33.448
Magnesium	101208.67					CBM43	14						Infectious_disease__parasitic	36723.796		K00036	6846.315					A0A0H2ZNH9	64.963
Manganese	5469.806					CBM48	70970.98						Information_processing_in_viruses	2157.886		K00038	331.998					A0A0H3AJF5	821.418
Menadione	1525.633					CBM5	645.221						Lipid_metabolism	1279028.809		K00040	159.034					A0A0H3AL67	2830.436
Mercury	76193.891					CBM50	365337.039						Membrane_transport	1832102.884		K00042	4476.076					A0A0H3C7V4	199.254
MethyleneBlue	25					CBM51	146						Metabolism_of_cofactors_and_vitamins	4065651.576		K00046	99					A0A0H3CC29	27.218
[truncated: 23,999 more rows]
